# Supplementary material for: Predictors of perinatal mortality in emerging regions of Ethiopia: Evidence from EDHS 2016
Source: PLoS One. 2025 May 20;20(5):e0322492. doi: 10.1371/journal.pone.0322492 (PMC12091822; doi:10.1371/journal.pone.0322492)
Supplement: S1 Data — (xls) [file pone.0322492.s001.xls]

## Sheet: Sheet1
Maternal_age	v025	v106	v151	v152	v190	v113	v116	v115	b4_01	m15_1	b11	v632	v632a	v426	v467d	v481	v228	v463a	v504	i	v005	v013	v017	v018	v021	v022	v023	v024	v107	m1a_2	v404	v447a	v452a	vcal_1	befcal	cmc	type	callen	beg	end	j	lb	lp	pregint	k	bidx	bord	b0	b1
less than 20	rural	primary	male	20	poorer	tube well or borehole	pit latrine without slab/open pit	60	male	government health post		joint decision		immediately	not a big problem	no	no	no	living with her	23	98954	15-19	1237	14	124	15	15	benishangul	2		yes	19	age 18 or older	NNNN00000BPPPPPPPP0333333333333333333333333333333333333000000000000	0	1294	Birth	73	14	73	32	0	0		9	1	1	single birth	10
less than 20	rural	primary	female	53	poorest	tube well or borehole	pit latrine without slab/open pit	15	female	government health center			joint decision	immediately	big problem	no	no	no	staying elsewhere	24	36230	15-19	1237	12	270	20	20	gambela	7		yes	16	under age 18	000000000000BPPPPPPPP000000000000000000000000000000000000000000000000	0	1293	Birth	71	12	71	33	0	0		9	1	1	single birth	9
less than 20	rural	no education	female	18	poorest	unprotected well	no facility/bush/field	120	male	other home			joint decision	days: 1	big problem	no	no	no	staying elsewhere	22	41800	15-19	1237	14	283	4	4	afar			no	18	age 18 or older	00000000BPPPPPPPP00000000000000000000000000000000000000000000000000	0	1295	Birth	73	14	73	31	0	0		9	1	1	single birth	11
less than 20	rural	no education	female	18	poorest	unprotected well	no facility/bush/field	60	male	respondent's home	13			hours: 1	big problem	no	no	no	staying elsewhere	42	26157	15-19	1237	15	544	4	4	afar			no	18	age 18 or older	PPPPP0000000000000000000000BPPPPPPPP0000BPPPPPPPP00000000000000000	0	1275	Birth	74	15	74	51	5	55	4	9	1	2	single birth	3
less than 20	rural	no education	female	18	poorest	unprotected well	no facility/bush/field	30	female	government hospital				immediately	not a big problem	no	no	no	living with her	31	340149	15-19	1237	15	22	13	13	somali			no	18	age 18 or older	PPPPP00000000000BPPPPPPPP00000000000000000000000000000000000000000	0	1286	Birth	74	15	74	40	0	0		9	1	1	single birth	2
less than 20	rural	primary	female	57	poorest	tube well or borehole	no facility/bush/field	5	male	ngo: health facility			joint decision	immediately	not a big problem	no	no	no	staying elsewhere	17	36230	15-19	1237	12	270	20	20	gambela	5		yes	15	under age 18	00000BPPPPPPPP0000000000000000000000000000000000000000000000000000000	0	1300	Birth	71	12	71	26	0	0		9	1	1	single birth	4
less than 20	rural	no education	female	19	poorest	unprotected well	no facility/bush/field	60	male	respondent's home			joint decision	hours: 1	big problem	no	no	no	staying elsewhere	40	26157	15-19	1237	15	544	4	4	afar			no	19	age 18 or older	0000000000000000000000000BPPPPPPPP00000000000000000000000000000000	0	1277	Birth	74	15	74	49	0	0		9	1	1	single birth	5
less than 20	rural	no education	female	38	middle	unprotected well	no facility/bush/field	1	male	respondent's home				immediately	not a big problem	no	no	no		43	117169	15-19	1237	15	48	13	13	somali			no	18	age 18 or older	0000000000000000000000000000BPPPPPPPP00000000000000000000000000000	0	1274	Birth	74	15	74	52	0	0		9	1	1	single birth	2
less than 20	rural	primary	male	25	poorest	unprotected spring	no facility/bush/field	on premises	male	respondent's home			joint decision	immediately	big problem	no	no	no	living with her	17	12976	15-19	1237	11	618	20	20	gambela	5		no	18	age 18 or older	000000BPPPPPPPP0000000000000000000000000000000000000000000000000000000	0	1300	Birth	70	11	70	26	0	0		9	1	1	single birth	4
less than 20	rural	primary	female	65	poorest	tube well or borehole	no facility/bush/field	5	female	government health center			mainly husband, partner	immediately	not a big problem	no	no	no	staying elsewhere	19	32393	15-19	1237	13	417	20	20	gambela	7		yes	17	under age 18	000000BPPPPPPPP00000000000000000000000000000000000000000000000000000	0	1298	Birth	72	13	72	28	0	0		9	1	1	single birth	2
less than 20	rural	primary	male	61	middle	public tap/standpipe	no facility/bush/field	5	male	respondent's home			joint decision	immediately	not a big problem	no	no	no	living with her	25	12409	15-19	1237	12	370	20	20	gambela	3		no	18	age 18 or older	0000000000000BPPPPPPPP00000000000000000000000000000000000000000000000	0	1292	Birth	71	12	71	34	0	0		9	1	1	single birth	8
less than 20	rural	no education	male	21	poorest	unprotected well	no facility/bush/field	30	female	respondent's home			joint decision	immediately	big problem	no	no	no	living with her	35	340149	15-19	1237	15	22	13	13	somali			no	19	age 18 or older	00000BPPPPPPPP000000BPPPPPPPP0000000000000000000000000000000000000	0	1282	Birth	74	15	74	44	0	0		9	2	1	single birth	10
less than 20	urban	primary	male	28	richest	piped to yard/plot	pit latrine without slab/open pit	on premises	female	government hospital		joint decision		immediately	big problem	no	no	no	living with her	20	296282	15-19	1237	16	203	14	14	benishangul	8		yes	19	age 18 or older	3330BPPPPPPPP0000000000000000000000000000000000000000000000000000	0	1297	Birth	75	16	75	29	0	0		9	1	1	single birth	1
less than 20	rural	secondary	male	52	poorest	tube well or borehole	pit latrine without slab/open pit	30	female	respondent's home			joint decision	hours: 1	not a big problem	no	no	no	staying elsewhere	19	59050	15-19	1237	14	265	20	20	gambela	10		yes	18	age 18 or older	00000BPPPPPPPP00000000000000000000000000000000000000000000000000000	0	1298	Birth	73	14	73	28	0	0		9	1	1	single birth	2
less than 20	rural	primary	male	45	richer	protected spring	pit latrine without slab/open pit	30	male	government health center				immediately	not a big problem	no	no	no		19	47489	15-19	1237	15	459	20	20	gambela	6		yes	16	under age 18	0000BPPPPPPPP00000000000000000000000000000111111111111000000000000	0	1298	Birth	74	15	74	28	0	0		9	1	1	single birth	2
less than 20	urban	primary	female	43	richest	piped to yard/plot	pit latrine without slab/open pit	on premises	female	respondent's home				immediately	not a big problem	no	no	no		31	255951	15-19	1237	15	570	3	3	afar	7		no	18	age 18 or older	0000000000000000BPPPPPPPP00000000000000000000000000000000000000000	0	1286	Birth	74	15	74	40	0	0		9	1	1	single birth	2
less than 20	rural	no education	male	28	poorest	public tap/standpipe	pit latrine without slab/open pit	5	female	government hospital	20		mainly husband, partner	hours: 1	big problem	no	no	no	living with her	18	190131	15-19	1237	13	51	4	4	afar			yes	19	age 18 or older	00000BPPPPPPPP00000000000BPPPPPPP00000000000000000000000000000000000	0	1299	Birth	72	13	72	27	12	38	11	9	1	2	single birth	3
less than 20	urban	primary	male	45	richest	public tap/standpipe	pit latrine with slab	60	male	respondent's home			joint decision	immediately	not a big problem	no	no	no	staying elsewhere	14	194199	15-19	1237	12	377	12	12	somali	6		yes	15	under age 18	00BPPPPPPPP0000000000000000000000000000000000000000000000000000000000	0	1303	Birth	71	12	71	23	0	0		9	1	1	single birth	7
less than 20	rural	no education	female	18	poorest	tube well or borehole	no facility/bush/field	60	male	respondent's home			joint decision	102	not a big problem	no	no	no	staying elsewhere	14	192455	15-19	1237	13	484	4	4	afar			yes	18	age 18 or older	0BPPPPPPPP0000000000000000000000000000000000000000000000000000000000	0	1303	Birth	72	13	72	23	0	0		9	1	1	single birth	7
less than 20	rural	primary	male	23	poorest	unprotected well	no facility/bush/field	180	male	respondent's home			mainly respondent	immediately	big problem	no	yes	no	living with her	47	29111	15-19	1237	15	189	4	4	afar	6		yes	19	age 18 or older	00BPPPPPPPP000000000000000000000BPPPPPPPP00000000000TPPP0000000000	0	1270	Birth	74	15	74	56	0	67	11	9	2	1	single birth	10
less than 20	rural	no education	male	30	poorest	river/dam/lake/ponds/stream/canal/irrigation channel	no facility/bush/field	120	male	respondent's home				203	big problem	no	no	no	living with her	47	126382	15-19	1237	14	130	4	4	afar			no	18	age 18 or older	PPPPPP000000000000000000000000000BPPPPPPP00000000000000000000000000	0	1270	Birth	73	14	73	55	0	0		8	1	1	single birth	10
less than 20	rural	no education	female	51	poorest	unprotected well	no facility/bush/field	120	male	respondent's home			joint decision	immediately	big problem	no	no	no	staying elsewhere	22	126565	15-19	1237	15	389	4	4	afar			yes	18	age 18 or older	0000000BPPPPPPPP00000000000000000000000000000000000000000000000000	0	1295	Birth	74	15	74	31	0	0		9	1	1	single birth	11
less than 20	rural	no education	male	21	poorest	unprotected well	no facility/bush/field	30	female	respondent's home	14		joint decision	immediately	big problem	no	no	no	living with her	20	340149	15-19	1237	15	22	13	13	somali			no	19	age 18 or older	00000BPPPPPPPP000000BPPPPPPPP0000000000000000000000000000000000000	0	1297	Birth	74	15	74	29	7	35	6	9	1	2	single birth	1
less than 20	rural	primary	male	27	poorest	river/dam/lake/ponds/stream/canal/irrigation channel	no facility/bush/field	15	male	respondent's home			other	immediately	big problem	no	no	no	living with her	22	220223	15-19	1237	12	561	13	13	somali	5		yes	18	age 18 or older	0000000000BPPPPPPPP00000000000000000000000000000000000000000000000000	0	1295	Birth	71	12	71	31	0	0		9	1	1	single birth	11
less than 20	rural	primary	male	34	poorer	unprotected well	flush to pit latrine	20	male	respondent's home		joint decision		immediately	big problem	no	no	no	living with her	41	71243	15-19	1237	15	526	20	20	gambela	6		yes	19	age 18 or older	33333333333333333333333333BPPPPPPPP0000000033333333333333333333333	0	1276	Birth	74	15	74	50	0	0		9	1	1	single birth	4
less than 20	rural	no education	female	20	poorest	unprotected spring	no facility/bush/field	45	female	respondent's home				within first hour	big problem	no	yes	no	living with her	43	35753	15-19	1237	12	276	4	4	afar			no	18	age 18 or older	PPPPPPP0000TPP00000000000000000BPPPPPPPP00000000000000000000000000000	0	1274	Birth	71	12	71	52	0	0		9	1	1	single birth	2
less than 20	rural	no education	female	18	poorest	public tap/standpipe	pit latrine with slab	600	male	other home					big problem	no	no	no	living with her	39	122545	15-19	1237	13	334	4	4	afar			no	18	age 18 or older	PPPPP000000000000000000000BPPPPPPPP000000000000000000000000000000000	0	1278	Birth	72	13	72	48	0	0		9	1	1	single birth	6
less than 20	rural	no education	female	17	poorest	public tap/standpipe	flush to pit latrine	240	female	respondent's home	14		mainly respondent	106	not a big problem	no	no	no	living with her	24	62250	15-19	1237	15	344	4	4	afar			yes	17	under age 18	000000000BPPPPPPPP000000BPPPPPPPP000000000000000000000000000000000	0	1293	Birth	74	15	74	33	7	39	6	9	1	2	single birth	9
less than 20	rural	no education	female	48	poorest	protected well	no facility/bush/field	40	male	respondent's home			mainly respondent	202	big problem	no	no	no	staying elsewhere	51	105286	15-19	1237	13	77	13	13	somali			no	19	age 18 or older	00000000000000000000000000000000000000BPPPPPPPP000000000000000000000	0	1266	Birth	72	13	72	60	0	0		9	1	1	single birth	6
less than 20	urban	secondary	female	55	richest	piped to yard/plot	flush to septic tank	on premises	female	government hospital				immediately	not a big problem	no	no	no		34	130536	15-19	1237	14	553	12	12	somali	10		no	19	age 18 or older	00000000000000000000BPPPPPPPP00000000000000000000000000000000000000	0	1283	Birth	73	14	73	43	0	0		9	1	1	single birth	11
less than 20	urban	secondary	female	18	richest	piped to neighbor	flush to septic tank	on premises	male	government hospital	15		mainly respondent	immediately	not a big problem	no	no	no	staying elsewhere	32	130536	15-19	1237	14	553	12	12	somali	12		no	18	age 18 or older	000000000033333300BPPPPPPPP0000000BPPPPPPPP000000000000000000000000	0	1285	Birth	73	14	73	41	8	48	7	9	1	2	single birth	1
less than 20	rural	primary	male	23	poorest	unprotected well	no facility/bush/field	180	male	respondent's home	29		mainly respondent	immediately	big problem	no	yes	no	living with her	17	29111	15-19	1237	15	189	4	4	afar	6		yes	19	age 18 or older	00BPPPPPPPP000000000000000000000BPPPPPPPP00000000000TPPP0000000000	0	1300	Birth	74	15	74	26	22	47	21	9	1	2	single birth	4
less than 20	rural	no education	female	22	poorest	protected well	no facility/bush/field	420	female	respondent's home	36		mainly respondent	hours: 1	not a big problem	no	no	no	living with her	19	59371	15-19	1237	15	571	4	4	afar			yes	16	age 18 or older	0000BPPPPPPPP0000000000000000000000000000BPPPPPPPP0000000000000000	0	1298	Birth	74	15	74	28	29	56	28	9	1	2	single birth	2
less than 20	rural	no education	male	53	poorest	unprotected well	no facility/bush/field	240	female	other home	36		joint decision	hours: 1	big problem	no	no	no	staying elsewhere	17	62250	15-19	1237	15	344	4	4	afar			yes	19	age 18 or older	00BPPPPPPPP000000000000000000000000000BPPPPPPPP0000000000000000000	0	1300	Birth	74	15	74	26	28	53	27	9	1	2	single birth	4
less than 20	rural	primary	female	29	poorest	protected well	no facility/bush/field	5	female	government hospital				106	big problem	no	no	no		15	54345	15-19	1237	13	13	20	20	gambela	5		yes	16	under age 18	00BPPPPPPPP000000000000000000000000000000000000000000000000000000000	0	1302	Birth	72	13	72	24	0	0		9	1	1	single birth	6
less than 20	rural	primary	female	51	poorest	tube well or borehole	flush to pit latrine	5	female	respondent's home	25		mainly respondent	immediately	big problem	no	no	no	staying elsewhere	21	25620	15-19	1237	14	106	20	20	gambela	8		yes	16	under age 18	0000000BPPPPPPPP0000000000000000BPPPPPPPP00000000000000000000000000	0	1296	Birth	73	14	73	30	17	46	16	9	1	2	single birth	12
less than 20	urban	secondary	female	23	richest	piped to neighbor	pit latrine without slab/open pit	on premises	male	respondent's home			mainly respondent	immediately	not a big problem	no	no	no	living with her	44	54622	15-19	1237	12	309	19	19	gambela	no years completed at level v106		no	17	under age 18	00000000000000000000000000000000BPPPPPPPP0000000000000000000000000000	0	1273	Birth	71	12	71	53	0	0		9	1	1	single birth	1
less than 20	rural	no education	female	19	poorest	unprotected spring	no facility/bush/field	60	female	respondent's home			joint decision	immediately	not a big problem	no	no	no	staying elsewhere	28	126565	15-19	1237	15	389	4	4	afar			yes	19	age 18 or older	0000000000000BPPPPPPPP00000000000000000000000000000000000000000000	0	1289	Birth	74	15	74	37	0	0		9	1	1	single birth	5
less than 20	rural	no education	male	35	poorest	unprotected well	no facility/bush/field	60	female	respondent's home				immediately	big problem	no	no	no		67	26157	15-19	1237	15	544	4	4	afar			no	19	age 18 or older	0000000000000000000000000000000000000000000000000000BPPPPPPPP00000	0	1250	Birth	74	15	74	76	0	0		9	1	1	single birth	2
less than 20	rural	primary	male	25	poorest	unprotected spring	pit latrine without slab/open pit	5	female	government health post		mainly husband, partner		immediately	big problem	no	no	no	living with her	20	98954	15-19	1237	13	124	15	15	benishangul	6		yes	18	age 18 or older	NNN0000BPPPPPPPP0000000000000000000000000000000000000000000000000000	0	1297	Birth	72	13	72	29	0	0		9	1	1	single birth	1
less than 20	rural	no education	male	25	poorest	unprotected well	no facility/bush/field	60	female	respondent's home				immediately	big problem	no	yes	no	living with her	44	212444	15-19	1237	14	127	4	4	afar			no	17	under age 18	PP000TPPPP00000000000000000000BPPPPPPPP0000000000000000000000000000	0	1273	Birth	73	14	73	53	0	0		9	1	1	single birth	1
less than 20	rural	primary	female	19	poorest	tube well or borehole	no facility/bush/field	45	male	respondent's home			mainly respondent	immediately	big problem	no	no	no	staying elsewhere	53	163610	15-19	1237	12	209	15	15	benishangul	4		yes	19	age 18 or older	0000000000000000BPPPPPPPP0000000033300000BPPPPPPPP0000000000000000000	0	1264	Birth	71	12	71	62	0	0		9	2	1	single birth	4
less than 20	rural	no education	male	28	poorest	public tap/standpipe	pit latrine without slab/open pit	5	female	government hospital			mainly husband, partner	hours: 1	big problem	no	no	no	living with her	38	190131	15-19	1237	13	51	4	4	afar			yes	19	age 18 or older	00000BPPPPPPPP00000000000BPPPPPPP00000000000000000000000000000000000	0	1279	Birth	72	13	72	46	0	0		8	2	1	single birth	7
less than 20	rural	no education	female	18	poorest	unprotected well	no facility/bush/field	60	male	respondent's home			joint decision	immediately	big problem	no	no	no	staying elsewhere	43	415601	15-19	1237	11	7	13	13	somali			yes	18	age 18 or older	0000000000BPPPPPPPP0000000000000BPPPPPPPP00000000000000000000000000000	0	1274	Birth	70	11	70	52	0	0		9	2	1	single birth	2
less than 20	rural	no education	male	20	poorest	unprotected well	pit latrine without slab/open pit	120	female	respondent's home			joint decision	immediately	big problem	no	no	no	living with her	24	247547	15-19	1237	12	301	13	13	somali			yes	15	under age 18	000000000000BPPPPPPPP000000000000000000000000000000000000000000000000	0	1293	Birth	71	12	71	33	0	0		9	1	1	single birth	9
less than 20	rural	primary	female	34	poorest	unprotected spring	no facility/bush/field	60	male	respondent's home			mainly respondent	203	big problem	no	no	no	living with her	30	186708	15-19	1237	16	632	4	4	afar	2		yes	18	age 18 or older	00000000000000BPPPPPPPP000000000000000000000000000000000000000000	0	1287	Birth	75	16	75	39	0	0		9	1	1	single birth	3
less than 20	rural	secondary	male	60	poorest	unprotected well	pit latrine without slab/open pit	60	male	respondent's home			joint decision	202	big problem	no	no	no	living with her	24	333797	15-19	1237	12	96	13	13	somali	9		no	19	age 18 or older	000000000000BPPPPPPPP000000000000000000000000000000000000000000000000	0	1293	Birth	71	12	71	33	0	0		9	1	1	single birth	9
less than 20	urban	secondary	female	53	poorest	tube well or borehole	no facility/bush/field	120	male	ngo: health facility			other	immediately	big problem	no	no	no	staying elsewhere	38	36820	15-19	1237	13	284	19	19	gambela	no years completed at level v106		yes	18	age 18 or older	0000000000000000000000000BPPPPPPPP0000000000000000000000000000000000	0	1279	Birth	72	13	72	47	0	0		9	1	1	single birth	7
less than 20	rural	no education	female	19	poorest	unprotected spring	no facility/bush/field	20	male	respondent's home	35		joint decision	203	big problem	no	no	no	living with her	32	389571	15-19	1237	14	521	13	13	somali			yes	19	age 18 or older	000000000000000000BPPPPPPPP00000000000000000000000000BPPPPPPPP00000	0	1285	Birth	73	14	73	41	27	67	26	9	1	2	single birth	1
less than 20	rural	secondary	female	50	middle	public tap/standpipe	flush to pit latrine	30	female	respondent's home			other	immediately	not a big problem	no	no	no	staying elsewhere	20	359625	15-19	1237	12	367	13	13	somali	10		yes	18	age 18 or older	00000000BPPPPPPPP0000000000000000000000000000000000000000000000000000	0	1297	Birth	71	12	71	29	0	0		9	1	1	single birth	1
less than 20	rural	no education	male	25	poorest	unprotected spring	no facility/bush/field	160	male	respondent's home				118	big problem	no	no	no		39	58475	15-19	1237	14	102	4	4	afar			no	19	age 18 or older	0000000000000000000000000BPPPPPPPP000000000000000000000000000000000	0	1278	Birth	73	14	73	48	0	0		9	1	1	single birth	6
less than 20	rural	no education	male	37	poorest	public tap/standpipe	pit latrine without slab/open pit	40	male	respondent's home	14		joint decision	hours: 1	big problem	no	no	no	living with her	62	190131	15-19	1237	13	51	4	4	afar			no	19	age 18 or older	000000000000000000000000000000BPPPPPPPP0000000000BPPPPPPPP00000BPPPP	0	1255	Birth	72	13	72	71	6	76	5	9	2	2	single birth	7
less than 20	urban	primary	male	24	richest	piped to yard/plot	pit latrine with slab	on premises	female	government hospital				immediately	not a big problem	no	no	no	living with her	47	126157	15-19	1237	16	499	3	3	afar	1		no	18	age 18 or older	PPPPP30333333333333333333333300BPPPPPPPP0000000000000000000000000	0	1270	Birth	75	16	75	56	0	0		9	1	1	single birth	10
less than 20	rural	secondary	female	19	richer	protected well	no facility/bush/field	10	female	government health post			mainly respondent	immediately	not a big problem	no	no	no	staying elsewhere	66	27890	15-19	1237	11	105	20	20	gambela	no years completed at level v106		yes	19	age 18 or older	00000BPPPPPPPP00000000000000000000000000000000000000000BPPPPPPPP000000	0	1251	Birth	70	11	70	75	0	0		9	2	1	single birth	3
less than 20	rural	no education	female	19	poorest	unprotected spring	no facility/bush/field	20	male	respondent's home			joint decision	203	big problem	no	no	no	living with her	67	389571	15-19	1237	14	521	13	13	somali			yes	19	age 18 or older	000000000000000000BPPPPPPPP00000000000000000000000000BPPPPPPPP00000	0	1250	Birth	73	14	73	76	0	0		9	2	1	single birth	2
less than 20	rural	primary	male	43	poorest	tube well or borehole	no facility/bush/field	5	female	government health center			mainly respondent	immediately	big problem	no	no	no	staying elsewhere	14	27890	15-19	1237	11	105	20	20	gambela	7		yes	18	age 18 or older	000BPPPPPPPP1111111111111111111111111111111111111111111111111111111111	0	1303	Birth	70	11	70	23	0	0		9	1	1	single birth	7
less than 20	urban	primary	male	70	richest	protected well	pit latrine with slab	20	female	government hospital			joint decision	105	not a big problem	no	no	no	living with her	15	186142	15-19	1237	13	458	12	12	somali	8		yes	18	age 18 or older	00BPPPPPPPP000000000000000000000000000000000000000000000000000000000	0	1302	Birth	72	13	72	24	0	0		9	1	1	single birth	6
less than 20	rural	no education	male	25	poorest	unprotected well	no facility/bush/field	60	female	respondent's home	21			immediately	big problem	no	no	no	living with her	54	281264	15-19	1237	15	198	13	13	somali			no	19	age 18 or older	PPPPP0000000000000000000000000000000000BPPPPPPPP0000000000000BPPPP	0	1263	Birth	74	15	74	63	14	76	13	9	1	2	single birth	3
less than 20	rural	no education	female	18	poorest	unprotected well	no facility/bush/field	60	male	respondent's home	22		joint decision	immediately	big problem	no	no	no	staying elsewhere	21	415601	15-19	1237	11	7	13	13	somali			yes	18	age 18 or older	0000000000BPPPPPPPP0000000000000BPPPPPPPP00000000000000000000000000000	0	1296	Birth	70	11	70	30	14	43	13	9	1	2	single birth	12
less than 20	rural	primary	female	65	poorest	tube well or borehole	no facility/bush/field	5	male	government health center			joint decision	immediately	not a big problem	no	no	no	staying elsewhere	16	32393	15-19	1237	13	417	20	20	gambela	7		yes	18	age 18 or older	000BPPPPPPPP00000000000000000000000000000000000000000000000000000000	0	1301	Birth	72	13	72	25	0	0		9	1	1	single birth	5
less than 20	rural	no education	male	38	poorest	unprotected spring	no facility/bush/field	180	male	respondent's home				within first hour	big problem	no	no	no	living with her	21	212444	15-19	1237	14	127	4	4	afar			no	19	age 18 or older	PPPP000BPPPPPPPP000000000000000000000000000000000000000000000000000	0	1296	Birth	73	14	73	30	0	0		9	1	1	single birth	12
less than 20	rural	no education	female	18	poorest	unprotected well	no facility/bush/field	60	male	respondent's home				hours: 1	big problem	no	no	no	staying elsewhere	55	26157	15-19	1237	15	544	4	4	afar			no	18	age 18 or older	PPPPP0000000000000000000000BPPPPPPPP0000BPPPPPPPP00000000000000000	0	1262	Birth	74	15	74	64	0	0		9	2	1	single birth	2
less than 20	rural	secondary	male	35	poorest	unprotected well	no facility/bush/field	40	female	respondent's home			mainly respondent	immediately	not a big problem	no	no	no	living with her	23	470045	15-19	1237	11	641	13	13	somali	10		yes	17	under age 18	000000000000BPPPPPPPP0000000000000000000000000000000000000000000000000	0	1294	Birth	70	11	70	32	0	0		9	1	1	single birth	10
less than 20	urban	primary	female	60	richest	protected well	pit latrine with slab	40	female	government hospital			mainly respondent	immediately	not a big problem	no	no	no	living with her	44	186142	15-19	1237	13	458	12	12	somali	3		yes	18	age 18 or older	0000000000BPPPPPPPP000000000000BPPPPPPPP0000000000000000000000000000	0	1273	Birth	72	13	72	53	0	0		9	2	1	single birth	1
less than 20	rural	no education	male	30	poorer	protected well	no facility/bush/field	60	female	respondent's home				immediately	not a big problem	no	yes	no	living with her	29	282490	15-19	1237	14	92	13	13	somali			no	19	age 18 or older	PPPP00000000000BPPPPPPPP0000000TPPPP0000000000000000000000000000000	0	1288	Birth	73	14	73	38	0	45	7	9	1	1	single birth	4
less than 20	rural	secondary	male	28	poorest	tube well or borehole	no facility/bush/field	30	female	respondent's home			joint decision	hours: 1	big problem	no	no	no	living with her	23	12409	15-19	1237	12	370	20	20	gambela	9		yes	19	age 18 or older	00000000000BPPPPPPPP0000000000000000000000000000000000000000000000000	0	1294	Birth	71	12	71	32	0	0		9	1	1	single birth	10
less than 20	rural	primary	female	52	poorest	unprotected spring	pit latrine without slab/open pit	10	male	respondent's home				hours: 1	big problem	no	no	no		17	95891	15-19	1237	15	508	15	15	benishangul	6		yes	18	age 18 or older	00BPPPPPPPP0000000000000000000000000000000000000000000000000000000	0	1300	Birth	74	15	74	26	0	0		9	1	1	single birth	4
less than 20	urban	primary	female	60	richest	protected well	pit latrine with slab	40	female	government hospital	21		mainly respondent	immediately	not a big problem	no	no	no	living with her	23	186142	15-19	1237	13	458	12	12	somali	3		yes	18	age 18 or older	0000000000BPPPPPPPP000000000000BPPPPPPPP0000000000000000000000000000	0	1294	Birth	72	13	72	32	13	44	12	9	1	2	single birth	10
less than 20	rural	secondary	male	65	richer	tube well or borehole	pit latrine without slab/open pit	10	male	government hospital			mainly respondent		big problem	no	no	no	staying elsewhere	13	218504	15-19	1237	13	602	15	15	benishangul	no years completed at level v106		no	19	age 18 or older	BPPPPPPPP00000333333000000000000000000000000000000000000000000000000	0	1304	Birth	72	13	72	22	0	0		9	1	1	single birth	8
less than 20	rural	primary	male	22	poorer	tube well or borehole	pit latrine without slab/open pit	40	female	government health center			mainly husband, partner	hours: 1	not a big problem	no	no	no	living with her	26	145728	15-19	1237	13	457	15	15	benishangul	2		yes	19	age 18 or older	0000000000000BPPPPPPPP0000000000000000000000000000000000000000000000	0	1291	Birth	72	13	72	35	0	0		9	1	1	single birth	7
less than 20	rural	primary	female	17	poorer	protected well	pit latrine without slab/open pit	15	female	respondent's home			joint decision	days: 1	not a big problem	no	no	no	staying elsewhere	26	200517	15-19	1237	12	394	13	13	somali	7		yes	17	under age 18	00000000000000BPPPPPPPP0000000000000000000000000000000000000000000000	0	1291	Birth	71	12	71	35	0	0		9	1	1	single birth	7
less than 20	rural	no education	male	26	poorest	public tap/standpipe	no facility/bush/field	240	female	respondent's home			mainly respondent	102	big problem	no	no	no	living with her	17	193953	15-19	1237	14	362	4	4	afar			yes	18	age 18 or older	000BPPPPPPPP0000000000000000000000000000000000000000000000000000000	0	1300	Birth	73	14	73	26	0	0		9	1	1	single birth	4
less than 20	rural	primary	male	26	richer	protected spring	pit latrine without slab/open pit	30	male	government hospital		joint decision		immediately	not a big problem	no	no	no	living with her	29	42136	15-19	1237	15	197	20	20	gambela	6		yes	18	age 18 or older	33333333333330BPPPPPPPP0000033333333300000000000000000000000000000	0	1288	Birth	74	15	74	38	0	0		9	1	1	single birth	4
less than 20	rural	no education	female	17	poorest	unprotected well	no facility/bush/field	60	male	ngo: health facility			joint decision	immediately	big problem	no	no	no	staying elsewhere	32	223651	15-19	1237	15	33	13	13	somali			yes	17	under age 18	00000000000000000BPPPPPPPP0000000000000000000000000000000000000000	0	1285	Birth	74	15	74	41	0	0		9	1	1	single birth	1
less than 20	rural	primary	male	21	poorer	tube well or borehole	no facility/bush/field	60	female	respondent's home			joint decision	days: 1	big problem	no	no	no	living with her	35	154743	15-19	1237	13	320	15	15	benishangul	3		yes	19	age 18 or older	0000000000000000000000BPPPPPP000000000000000000000000000000000000000	0	1282	Birth	72	13	72	42	0	0		7	1	1	single birth	10
less than 20	rural	secondary	female	19	richer	protected well	no facility/bush/field	10	female	government health post	50		mainly respondent	immediately	not a big problem	no	no	no	staying elsewhere	16	27890	15-19	1237	11	105	20	20	gambela	no years completed at level v106		yes	19	age 18 or older	00000BPPPPPPPP00000000000000000000000000000000000000000BPPPPPPPP000000	0	1301	Birth	70	11	70	25	42	66	41	9	1	2	single birth	5
less than 20	rural	no education	male	25	poorest	unprotected well	no facility/bush/field	240	female	respondent's home			joint decision	immediately	big problem	no	no	no	living with her	23	212444	15-19	1237	14	127	4	4	afar			yes	17	under age 18	000000000BPPPPPPPP0000000000000000000000000000000000000000000000000	0	1294	Birth	73	14	73	32	0	0		9	1	1	single birth	10
less than 20	rural	primary	female	17	poorest	unprotected well	pit latrine with slab	60	male	government health center				210	not a big problem	no	no	no		21	178293	15-19	1237	13	164	13	13	somali	4		no	17	under age 18	00000000BPPPPPPPP000000000000000000000000000000000000000000000000000	0	1296	Birth	72	13	72	30	0	0		9	1	1	single birth	12
less than 20	rural	primary	female	18	poorer	river/dam/lake/ponds/stream/canal/irrigation channel	no facility/bush/field	5	female	respondent's home		joint decision		202	big problem	no	no	no	staying elsewhere	40	94466	15-19	1237	13	135	4	4	afar	7		no	18	age 18 or older	333333333333333333033333330BPPPPPPPP00000000000000000000000000000000	0	1277	Birth	72	13	72	49	0	0		9	1	1	single birth	5
less than 20	rural	primary	female	19	poorest	rainwater	pit latrine without slab/open pit	30	male	government health center			joint decision	immediately	not a big problem	no	no	no	living with her	16	107968	15-19	1237	13	427	4	4	afar	7		yes	19	age 18 or older	000BPPPPPPPP00000000000000000000000000000000000000000000000000000000	0	1301	Birth	72	13	72	25	0	0		9	1	1	single birth	5
less than 20	rural	no education	male	52	poorest	unprotected well	no facility/bush/field	30	female	respondent's home			joint decision	immediately	not a big problem	no	no	no	living with her	39	234596	15-19	1237	12	251	13	13	somali			yes	19	age 18 or older	000000000BPPPPPPPP000000000BPPPPPPPP000000000000000000000000000000000	0	1278	Birth	71	12	71	48	0	0		9	2	1	single birth	6
less than 20	rural	no education	female	17	poorest	river/dam/lake/ponds/stream/canal/irrigation channel	no facility/bush/field	15	female	respondent's home			mainly husband, partner	102	big problem	no	no	no	living with her	19	94466	15-19	1237	13	135	4	4	afar			yes	17	under age 18	000000BPPPPPPPP00000000000000000000000000000000000000000000000000000	0	1298	Birth	72	13	72	28	0	0		9	1	1	single birth	2
less than 20	rural	no education	female	19	poorest	river/dam/lake/ponds/stream/canal/irrigation channel	pit latrine with slab	10	female	respondent's home			joint decision	days: 1	big problem	no	no	no	living with her	13	290046	15-19	1237	12	138	13	13	somali			yes	19	age 18 or older	0BPPPPPPPP00000000000000000000000000000000000000000000000000000000000	0	1304	Birth	71	12	71	22	0	0		9	1	1	single birth	8
less than 20	urban	no education	male	55	middle	piped to neighbor	pit latrine with slab	on premises	male	respondent's home				immediately	not a big problem	no	no	no		40	152035	15-19	1237	15	171	12	12	somali			no	18	age 18 or older	PPPP000000000000BPPPPPPPPBPPPPPPPP00000000000000000000000000000000	0	1277	Birth	74	15	74	49	0	0		9	2	1	single birth	5
less than 20	rural	primary	female	45	middle	public tap/standpipe	pit latrine without slab/open pit	60	female	government health center		joint decision		immediately	not a big problem	no	no	no	living with her	19	136107	15-19	1237	16	416	15	15	benishangul	5		yes	19	age 18 or older	300BPPPPPPPPNNNNNNNN000000000000000000000000000000000000000000000	0	1298	Birth	75	16	75	28	0	0		9	1	1	single birth	2
less than 20	rural	no education	female	60	poorest	unprotected well	no facility/bush/field	120	female	respondent's home			joint decision	hours: 1	big problem	no	no	no	living with her	43	126565	15-19	1237	15	389	4	4	afar			yes	18	age 18 or older	00000000000000BPPPPPPPP00000BPPPPPPPP00000000000000000000000000000	0	1274	Birth	74	15	74	52	0	0		9	2	1	single birth	2
less than 20	rural	primary	female	19	richer	piped to yard/plot	pit latrine with slab	on premises	female	government health center	24		joint decision	immediately	not a big problem	no	no	no	staying elsewhere	14	296928	15-19	1237	13	95	13	13	somali	7		yes	19	age 18 or older	0BPPPPPPPP000000000000000BPPPPPPPP0000000000000000000000000000000000	0	1303	Birth	72	13	72	23	16	38	15	9	1	2	single birth	7
less than 20	rural	no education	female	57	poorest	unprotected well	no facility/bush/field	240	male	respondent's home			mainly respondent	103	big problem	no	no	no	staying elsewhere	42	26589	15-19	1237	12	39	4	4	afar			no	18	age 18 or older	000000000000000000000000000000BPPPPPPPP000000000000000000000000000000	0	1275	Birth	71	12	71	51	0	0		9	1	1	single birth	3
less than 20	rural	primary	male	35	poorest	unprotected well	pit latrine without slab/open pit	10	male	respondent's home			joint decision	102	big problem	no	yes	no	living with her	22	200517	15-19	1237	12	394	13	13	somali	5		yes	18	age 18 or older	0000000000BPPPPPPPP0000TPPPPPPPP0000000000000000000000000000000000000	0	1295	Birth	71	12	71	31	0	35	4	9	1	1	single birth	11
less than 20	rural	no education	female	18	poorest	unprotected well	no facility/bush/field	60	male	respondent's home			mainly respondent	hours: 1	big problem	no	no	no	staying elsewhere	31	36883	15-19	1237	15	348	4	4	afar			yes	18	age 18 or older	0000000000000000BPPPPPPPP00000000000000000000000000000000000000000	0	1286	Birth	74	15	74	40	0	0		9	1	1	single birth	2
less than 20	rural	primary	female	53	poorest	river/dam/lake/ponds/stream/canal/irrigation channel	no facility/bush/field	14	male	respondent's home			other	within first hour	not a big problem	no	no	no	staying elsewhere	27	5972	15-19	1237	12	507	20	20	gambela	5		yes	18	age 18 or older	000000000000000BPPPPPPPP000000000000000000000000000000000000000000000	0	1290	Birth	71	12	71	36	0	0		9	1	1	single birth	6
less than 20	rural	primary	female	51	poorest	tube well or borehole	flush to pit latrine	5	female	respondent's home			mainly respondent	immediately	big problem	no	no	no	staying elsewhere	46	25620	15-19	1237	14	106	20	20	gambela	8		yes	16	under age 18	0000000BPPPPPPPP0000000000000000BPPPPPPPP00000000000000000000000000	0	1271	Birth	73	14	73	55	0	0		9	2	1	single birth	11
less than 20	rural	primary	male	45	middle	tube well or borehole	pit latrine without slab/open pit	5	male	government health center				immediately	not a big problem	no	no	no		33	137104	15-19	1237	14	165	15	15	benishangul	5		no	18	age 18 or older	2200000000000000333BPPPPPPPP000000000000000000000000000000000000000	0	1284	Birth	73	14	73	42	0	0		9	1	1	single birth	12
less than 20	rural	primary	female	39	poorest	public tap/standpipe	no facility/bush/field	30	male	respondent's home				immediately	big problem	no	no	no		39	122545	15-19	1237	13	334	4	4	afar	4		no	18	age 18 or older	BPPPPPPPP00000000000000000BPPPPPPPP000000000000000000000000000000000	0	1278	Birth	72	13	72	48	0	0		9	2	1	single birth	6
less than 20	rural	no education	female	18	poorest	protected well	no facility/bush/field	30	male	respondent's home				immediately	big problem	no	no	no		17	178293	15-19	1237	13	164	13	13	somali			yes	18	age 18 or older	0000BPPPPPPPP0000000000000000000000000000000000000000000000000000000	0	1300	Birth	72	13	72	26	0	0		9	1	1	single birth	4
less than 20	rural	no education	male	20	middle	public tap/standpipe	no facility/bush/field	40	male	respondent's home			joint decision	immediately	big problem	no	no	no	living with her	25	237510	15-19	1237	12	187	13	13	somali			yes	18	age 18 or older	0000000000000BPPPPPPPP00000000000000000000000000000000000000000000000	0	1292	Birth	71	12	71	34	0	0		9	1	1	single birth	8
less than 20	rural	primary	male	35	poorest	unprotected well	pit latrine without slab/open pit	10	male	respondent's home			joint decision	102	big problem	no	yes	no	living with her	35	200517	15-19	1237	12	394	13	13	somali	5		yes	18	age 18 or older	0000000000BPPPPPPPP0000TPPPPPPPP0000000000000000000000000000000000000	0	1282	Stillbirth	71	12	71	44	0	0		9
less than 20	rural	primary	male	23	poorest	river/dam/lake/ponds/stream/canal/irrigation channel	no facility/bush/field	60	male	respondent's home			joint decision	immediately	not a big problem	no	no	no	living with her	44	43106	15-19	1237	14	235	4	4	afar	8		yes	18	age 18 or older	000000BPPPPPPPP000000000000000BPPPPPPPP0000000000000000000000000000	0	1273	Birth	73	14	73	53	0	0		9	2	1	single birth	1
less than 20	rural	primary	female	19	poorest	protected spring	no facility/bush/field	60	male	respondent's home	20		mainly respondent	110	not a big problem	no	no	no	staying elsewhere	26	58475	15-19	1237	14	102	4	4	afar	5		yes	19	age 18 or older	000000000000BPPPPPP0000000000000BPPPPPPP000000000000000000000000000	0	1291	Birth	73	14	73	33	14	46	13	7	1	2	single birth	7
less than 20	urban	secondary	female	18	richest	tube well or borehole	flush to septic tank	10	female	government hospital					not a big problem	no	no	no	living with her	23	130536	15-19	1237	14	553	12	12	somali	10		no	18	age 18 or older	P00000000BPPPPPPPP0000000000000000000000000000000000000000000000000	0	1294	Birth	73	14	73	32	0	0		9	1	1	single birth	10
less than 20	urban	secondary	female	18	richest	piped to neighbor	flush to septic tank	on premises	male	government hospital			mainly respondent	immediately	not a big problem	no	no	no	staying elsewhere	48	130536	15-19	1237	14	553	12	12	somali	12		no	18	age 18 or older	000000000033333300BPPPPPPPP0000000BPPPPPPPP000000000000000000000000	0	1269	Birth	73	14	73	57	0	0		9	2	1	single birth	9
less than 20	rural	no education	female	20	poorest	protected well	no facility/bush/field	30	female	respondent's home				immediately	big problem	no	no	no		38	58475	15-19	1237	14	102	4	4	afar			yes	19	age 18 or older	000000000000000000000000BPPPPPPPP0000000000000000000000000000000000	0	1279	Birth	73	14	73	47	0	0		9	1	1	single birth	7
less than 20	rural	no education	female	18	poorest	public tap/standpipe	pit latrine without slab/open pit	30	male	government health center			mainly respondent	102	not a big problem	no	no	no	staying elsewhere	28	193953	15-19	1237	14	362	4	4	afar			no	18	age 18 or older	00000000000000BPPPPPPPP00000000000000000000000000000000000000000000	0	1289	Birth	73	14	73	37	0	0		9	1	1	single birth	5
less than 20	rural	primary	female	18	poorest	tube well or borehole	no facility/bush/field	180	female	respondent's home			mainly respondent	hours: 1	big problem	no	no	no	staying elsewhere	38	163610	15-19	1237	12	209	15	15	benishangul	8		yes	18	age 18 or older	00000000000000000000000000BPPPPPPPP0000000000000000000000000000000000	0	1279	Birth	71	12	71	47	0	0		9	1	1	single birth	7
less than 20	rural	secondary	male	45	poorer	tube well or borehole	pit latrine without slab/open pit	15	female	government health center			joint decision	immediately	not a big problem	no	no	no	staying elsewhere	64	141171	15-19	1237	15	374	15	15	benishangul	no years completed at level v106		yes	19	age 18 or older	BPPPPPPPP0333333333333333333333333333333333333000BPPPPPPPP00000000	0	1253	Birth	74	15	74	73	0	0		9	2	1	single birth	5
less than 20	urban	primary	male	23	richest	piped to yard/plot	pit latrine without slab/open pit	on premises	female	government health center		joint decision		immediately	not a big problem	no	no	no	living with her	28	205777	15-19	1237	16	440	3	3	afar	8		yes	19	age 18 or older	333333333300BPPPPPPPP00000000000000000000000000000000000000000000	0	1289	Birth	75	16	75	37	0	0		9	1	1	single birth	5
less than 20	rural	primary	female	19	poorest	protected spring	no facility/bush/field	60	male	respondent's home			mainly respondent	110	not a big problem	no	no	no	staying elsewhere	46	58475	15-19	1237	14	102	4	4	afar	5		yes	19	age 18 or older	000000000000BPPPPPP0000000000000BPPPPPPP000000000000000000000000000	0	1271	Birth	73	14	73	54	0	0		8	2	1	single birth	11
less than 20	rural	primary	male	25	middle	protected spring	pit latrine without slab/open pit	30							big problem	no	yes	no	living with her	19	200517	15-19	1237	12	394	13	13	somali	2		no	17	under age 18	PPP0000TPPPPPPPP00000000000000000000000000000000000000000000000000000	0	1298	Stillbirth	71	12	71	28	0	0		9
less than 20	rural	no education	male	37	poorest	public tap/standpipe	pit latrine without slab/open pit	40	male	respondent's home	18		joint decision	hours: 1	big problem	no	no	no	living with her	43	190131	15-19	1237	13	51	4	4	afar			no	19	age 18 or older	000000000000000000000000000000BPPPPPPPP0000000000BPPPPPPPP00000BPPPP	0	1274	Birth	72	13	72	52	11	62	10	9	1	3	single birth	2
less than 20	rural	no education	female	19	poorest	public tap/standpipe	no facility/bush/field	60	male	respondent's home			joint decision		not a big problem	no	yes	no	staying elsewhere	20	126565	15-19	1237	15	389	4	4	afar			no	19	age 18 or older	00000TPPPPPP000BPPPPPPPP000000000000000000000000000000000000000000	0	1297	Stillbirth	74	15	74	27	4	30	3	7
less than 20	rural	no education	male	19	poorest	unprotected well	no facility/bush/field	20	female	respondent's home				immediately	not a big problem	no	no	no	living with her	20	156440	15-19	1237	15	186	13	13	somali			yes	18	age 18 or older	PP000BPPPPPPPP0000000000000000000000000000000000000000000000000000	0	1297	Birth	74	15	74	29	0	0		9	1	1	single birth	1
less than 20	rural	primary	male	40	poorest	unprotected well	no facility/bush/field	60	male	respondent's home			joint decision	hours: 1	big problem	no	no	no	living with her	40	26157	15-19	1237	15	544	4	4	afar	2		no	18	age 18 or older	0000000000000000000000000BPPPPPPPP00000000000000000000000000000000	0	1277	Birth	74	15	74	49	0	0		9	1	1	single birth	5
less than 20	rural	secondary	male	30	richest	tube well or borehole	pit latrine with slab	10	female	respondent's home		joint decision		hours: 1	big problem	no	no	no	living with her	37	77386	15-19	1237	12	183	15	15	benishangul	10		no	19	age 18 or older	3333333333333333333333330BPPPPPPPP00000000000000000000000000000000000	0	1280	Birth	71	12	71	46	0	0		9	1	1	single birth	8
less than 20	rural	no education	female	53	poorest	rainwater	pit latrine with slab	15	male	respondent's home			joint decision	immediately	big problem	no	no	no	staying elsewhere	31	305302	15-19	1237	12	208	13	13	somali			yes	18	age 18 or older	000000BPPPPPPPP0000BPPPPPPPP00000000000000000000000000000000000000000	0	1286	Birth	71	12	71	40	0	0		9	2	1	single birth	2
less than 20	rural	no education	male	25	poorest	unprotected well	pit latrine without slab/open pit	90	male	government health center			joint decision	hours: 1	big problem	no	no	no	living with her	28	194855	15-19	1237	12	82	13	13	somali			yes	19	age 18 or older	0000000000000000BPPPPPPPP00000000000000000000000000000000000000000000	0	1289	Birth	71	12	71	37	0	0		9	1	1	single birth	5
less than 20	rural	no education	male	53	poorest	unprotected well	no facility/bush/field	240	female	other home			joint decision	hours: 1	big problem	no	no	no	staying elsewhere	53	62250	15-19	1237	15	344	4	4	afar			yes	19	age 18 or older	00BPPPPPPPP000000000000000000000000000BPPPPPPPP0000000000000000000	0	1264	Birth	74	15	74	62	0	0		9	2	1	single birth	4
less than 20	rural	no education	male	20	poorest	unprotected well	no facility/bush/field	240	female	respondent's home	21		joint decision	immediately	big problem	no	no	no	living with her	22	248129	15-19	1237	12	328	13	13	somali			yes	19	age 18 or older	0000000000BPPPPPPPP000000000000BPPPPPPPP00000000000000000000000000000	0	1295	Birth	71	12	71	31	13	43	12	9	1	2	single birth	11
less than 20	rural	no education	female	19	poorest	public tap/standpipe	no facility/bush/field	60	male	respondent's home			joint decision		not a big problem	no	yes	no	staying elsewhere	30	126565	15-19	1237	15	389	4	4	afar			no	19	age 18 or older	00000TPPPPPP000BPPPPPPPP000000000000000000000000000000000000000000	0	1287	Birth	74	15	74	39	0	0		9	1	1	single birth	3
less than 20	rural	no education	male	25	poorest	unprotected well	pit latrine without slab/open pit	60	female	government health center			mainly husband, partner	immediately	not a big problem	no	no	no	living with her	16	149906	15-19	1237	13	161	15	15	benishangul			yes	17	under age 18	000BPPPPPPPP00000000000000000000000000000000000000000000000000000000	0	1301	Birth	72	13	72	25	0	0		9	1	1	single birth	5
less than 20	rural	no education	male	26	poorest	tube well or borehole	pit latrine without slab/open pit	60	female	government health center			joint decision	immediately	not a big problem	no	no	no	living with her	20	76858	15-19	1237	13	336	4	4	afar			yes	18	age 18 or older	0000000BPPPPPPPP0000000000000000000000000000000000000000000000000000	0	1297	Birth	72	13	72	29	0	0		9	1	1	single birth	1
less than 20	rural	no education	female	17	poorest	public tap/standpipe	flush to pit latrine	240	female	respondent's home			mainly respondent	106	not a big problem	no	no	no	living with her	39	62250	15-19	1237	15	344	4	4	afar			yes	17	under age 18	000000000BPPPPPPPP000000BPPPPPPPP000000000000000000000000000000000	0	1278	Birth	74	15	74	48	0	0		9	2	1	single birth	6
less than 20	rural	primary	male	60	poorest	tube well or borehole	no facility/bush/field	10	female	respondent's home				immediately	big problem	no	no	no		51	245119	15-19	1237	14	581	15	15	benishangul	3		no	18	age 18 or older	0000000000000000000000000000000000000BPPPPPPPP000000000000000000000	0	1266	Birth	73	14	73	60	0	0		9	1	1	single birth	6
less than 20	rural	no education	female	53	poorest	rainwater	pit latrine with slab	15	male	respondent's home	13		joint decision	immediately	big problem	no	no	no	staying elsewhere	18	305302	15-19	1237	12	208	13	13	somali			yes	18	age 18 or older	000000BPPPPPPPP0000BPPPPPPPP00000000000000000000000000000000000000000	0	1299	Birth	71	12	71	27	5	31	4	9	1	2	single birth	3
less than 20	rural	primary	male	35	poorest	unprotected spring	no facility/bush/field	30	female	respondent's home		mainly respondent		202	big problem	no	yes	no	staying elsewhere	28	40982	15-19	1237	13	326	20	20	gambela	7		yes	19	age 18 or older	333333330000000BPPPPPPPP0000000000000000000TPP0000000000000000000000	0	1289	Birth	72	13	72	37	0	56	19	9	1	1	single birth	5
less than 20	rural	primary	male	23	middle	public tap/standpipe	pit latrine without slab/open pit	1	male	government health post			joint decision	immediately	big problem	no	no	no	living with her	20	142338	15-19	1237	15	324	15	15	benishangul	2		yes	17	under age 18	00000BPPPPPPPP0000033000000000000000000000000000000000000000000000	0	1297	Birth	74	15	74	29	0	0		9	1	1	single birth	1
less than 20	rural	no education	male	22	poorest	unprotected spring	no facility/bush/field	190	female	respondent's home			mainly respondent		big problem	no	no	no	living with her	40	88137	15-19	1237	15	241	4	4	afar			no	18	age 18 or older	0000000000000000000000000BPPPPPPPP00000000000000000000000000000000	0	1277	Birth	74	15	74	49	0	0		9	1	1	single birth	5
less than 20	rural	primary	female	19	richer	piped to yard/plot	pit latrine with slab	on premises	female	government health center			joint decision	immediately	not a big problem	no	no	no	staying elsewhere	38	296928	15-19	1237	13	95	13	13	somali	7		yes	19	age 18 or older	0BPPPPPPPP000000000000000BPPPPPPPP0000000000000000000000000000000000	0	1279	Birth	72	13	72	47	0	0		9	2	1	single birth	7
less than 20	rural	primary	male	25	poorest	river/dam/lake/ponds/stream/canal/irrigation channel	no facility/bush/field	120	male	respondent's home			joint decision	102	not a big problem	no	yes	no	living with her	54	43106	15-19	1237	14	235	4	4	afar	4		no	19	age 18 or older	00000TPP00000000000000000000000000000000BPPPPPPPP000000000000000000	0	1263	Birth	73	14	73	63	0	0		9	1	1	single birth	3
less than 20	rural	secondary	female	18	middle	river/dam/lake/ponds/stream/canal/irrigation channel	no facility/bush/field	60	male	respondent's home			joint decision	within first hour	big problem	no	no	no	staying elsewhere	31	470045	15-19	1237	11	641	13	13	somali	10		no	18	age 18 or older	00000000000000000000BPPPPPPPP00000000000000000000000000000000000000000	0	1286	Birth	70	11	70	40	0	0		9	1	1	single birth	2
less than 20	urban	secondary	male	60	richest	piped to neighbor	pit latrine with slab	on premises	male	government hospital			mainly husband, partner	immediately	not a big problem	no	no	no	staying elsewhere	30	57112	15-19	1237	14	231	19	19	gambela	no years completed at level v106		yes	18	age 18 or older	0000000000000000BPPPPPPPP000000000000000000000000000000000000000000	0	1287	Birth	73	14	73	39	0	0		9	1	1	single birth	3
less than 20	rural	no education	female	19	poorer	protected well	pit latrine without slab/open pit	15	male	government hospital				immediately	big problem	no	no	no		25	153906	15-19	1237	13	541	15	15	benishangul			yes	19	age 18 or older	333333333300BPPPPPPPP00000000000000000000000000000000000000000000000	0	1292	Birth	72	13	72	34	0	0		9	1	1	single birth	8
less than 20	rural	primary	female	57	poorest	tube well or borehole	no facility/bush/field	5	male	ngo: health facility			joint decision		big problem	no	no	no	staying elsewhere	51	36230	15-19	1237	12	270	20	20	gambela	4		no	17	under age 18	000000000000000000000000000000000000000BPPPPPPPP000000000000000000000	0	1266	Birth	71	12	71	60	0	0		9	1	1	single birth	6
less than 20	rural	secondary	female	32	poorest	river/dam/lake/ponds/stream/canal/irrigation channel	no facility/bush/field	240	male	government hospital			joint decision	112	not a big problem	no	no	no	staying elsewhere	53	43106	15-19	1237	14	235	4	4	afar	10		no	19	age 18 or older	000000000000000000000000000000000000000BPPPPPPPP0000000000000000000	0	1264	Birth	73	14	73	62	0	0		9	1	1	single birth	4
less than 20	rural	no education	male	35	poorest	unprotected well	no facility/bush/field	180	male	government health center			mainly respondent	immediately	big problem	no	no	no	living with her	39	29111	15-19	1237	15	189	4	4	afar			no	18	age 18 or older	000000000000000000000000BPPPPPPPP000000000000000000000000000000000	0	1278	Birth	74	15	74	48	0	0		9	1	1	single birth	6
less than 20	rural	secondary	male	35	poorer	unprotected spring	no facility/bush/field	60	male	government health center			joint decision	immediately	big problem	no	no	no	living with her	26	9807	15-19	1237	12	536	20	20	gambela	no years completed at level v106		yes	18	age 18 or older	00000000000000BPPPPPPPP0000000000000000000000000000000000000000000000	0	1291	Birth	71	12	71	35	0	0		9	1	1	single birth	7
less than 20	rural	primary	female	39	poorest	public tap/standpipe	no facility/bush/field	30	male	respondent's home	26			immediately	big problem	no	no	no		13	122545	15-19	1237	13	334	4	4	afar	4		no	18	age 18 or older	BPPPPPPPP00000000000000000BPPPPPPPP000000000000000000000000000000000	0	1304	Birth	72	13	72	22	18	39	17	9	1	2	single birth	8
less than 20	rural	primary	male	40	poorest	unprotected well	no facility/bush/field	90	male	respondent's home			mainly husband, partner	immediately	not a big problem	no	no	no	living with her	12	461695	15-19	1237	12	2	13	13	somali	2		yes	16	under age 18	BPPPPPPPP000000000000000000000000000000000000000000000000000000000000	0	1305	Birth	71	12	71	21	0	0		9	1	1	single birth	9
less than 20	rural	primary	female	19	poorest	tube well or borehole	no facility/bush/field	45	male	respondent's home	25		mainly respondent	immediately	big problem	no	no	no	staying elsewhere	28	163610	15-19	1237	12	209	15	15	benishangul	4		yes	19	age 18 or older	0000000000000000BPPPPPPPP0000000033300000BPPPPPPPP0000000000000000000	0	1289	Birth	71	12	71	37	17	53	16	9	1	2	single birth	5
less than 20	rural	no education	male	25	poorest	unprotected well	pit latrine with slab	30	male	respondent's home			joint decision	immediately	not a big problem	no	yes	no	living with her	41	216112	15-19	1237	13	573	13	13	somali			yes	19	age 18 or older	000000000000BPPPPPPPP0000000TPPPPPP000000000000000000000000000000000	0	1276	Stillbirth	72	13	72	48	0	0		7
less than 20	urban	no education	male	55	middle	piped to neighbor	pit latrine with slab	on premises	male	respondent's home	8			immediately	not a big problem	no	no	no		31	152035	15-19	1237	15	171	12	12	somali			no	18	age 18 or older	PPPP000000000000BPPPPPPPPBPPPPPPPP00000000000000000000000000000000	0	1286	Birth	74	15	74	40	1	40	0	9	1	2	single birth	2
less than 20	rural	no education	male	25	poorer	river/dam/lake/ponds/stream/canal/irrigation channel	no facility/bush/field	10	male	respondent's home			joint decision	immediately	not a big problem	no	no	no	living with her	39	220223	15-19	1237	12	561	13	13	somali			no	19	age 18 or older	000000000000000000000000000BPPPPPPPP000000000000000000000000000000000	0	1278	Birth	71	12	71	48	0	0		9	1	1	single birth	6
less than 20	rural	no education	female	22	poorest	protected well	no facility/bush/field	420	female	respondent's home			mainly respondent	hours: 1	not a big problem	no	no	no	living with her	56	59371	15-19	1237	15	571	4	4	afar			yes	16	age 18 or older	0000BPPPPPPPP0000000000000000000000000000BPPPPPPPP0000000000000000	0	1261	Birth	74	15	74	65	0	0		9	2	1	single birth	1
less than 20	rural	primary	male	23	poorest	river/dam/lake/ponds/stream/canal/irrigation channel	no facility/bush/field	60	male	respondent's home	23		joint decision	immediately	not a big problem	no	no	no	living with her	20	43106	15-19	1237	14	235	4	4	afar	8		yes	18	age 18 or older	000000BPPPPPPPP000000000000000BPPPPPPPP0000000000000000000000000000	0	1297	Birth	73	14	73	29	16	44	15	9	1	2	single birth	1
less than 20	rural	no education	male	50	poorest	public tap/standpipe	no facility/bush/field	30	female	respondent's home			joint decision	immediately	not a big problem	no	no	no	living with her	51	247547	15-19	1237	12	301	13	13	somali			no	19	age 18 or older	000000000000000000000000000000000000000BPPPPPPPP000000000000000000000	0	1266	Birth	71	12	71	60	0	0		9	1	1	single birth	6
less than 20	rural	primary	male	25	poorest	tube well or borehole	pit latrine without slab/open pit	30	female	respondent's home			joint decision	immediately	not a big problem	no	no	no	living with her	21	166429	15-19	1237	14	6	15	15	benishangul	6		yes	18	age 18 or older	0000000BPPPPPPPP000000000000000000000000000000000000000000000000000	0	1296	Birth	73	14	73	30	0	0		9	1	1	single birth	12
less than 20	rural	no education	female	60	poorest	unprotected well	no facility/bush/field	120	female	respondent's home	13		joint decision	hours: 1	big problem	no	no	no	living with her	29	126565	15-19	1237	15	389	4	4	afar			yes	18	age 18 or older	00000000000000BPPPPPPPP00000BPPPPPPPP00000000000000000000000000000	0	1288	Birth	74	15	74	38	6	43	5	9	1	2	single birth	4
less than 20	rural	primary	male	20	poorest	unprotected well	no facility/bush/field	50	female	respondent's home				immediately	not a big problem	no	no	no		36	470045	15-19	1237	11	641	13	13	somali	7		no	19	age 18 or older	0000000000000000000000000BPPPPPPPP000000000000000000000000000000000000	0	1281	Birth	70	11	70	45	0	0		9	1	1	single birth	9
less than 20	rural	primary	male	30	poorer	tube well or borehole	pit latrine without slab/open pit	60	female	government health center			mainly respondent	hours: 1	big problem	no	no	no	living with her	30	138820	15-19	1237	14	569	15	15	benishangul	4		yes	18	age 18 or older	0000000NNN000000BPPPPPPPP000000000000000000000000000000000000000000	0	1287	Birth	73	14	73	39	0	0		9	1	1	single birth	3
less than 20	rural	no education	female	17	poorest	tube well or borehole	no facility/bush/field	60	female	respondent's home			joint decision	104	not a big problem	no	no	no	staying elsewhere	19	192455	15-19	1237	13	484	4	4	afar			yes	17	under age 18	000000BPPPPPPPP00000000000000000000000000000000000000000000000000000	0	1298	Birth	72	13	72	28	0	0		9	1	1	single birth	2
less than 20	urban	secondary	male	33	poorest	public tap/standpipe	other	120	female	respondent's home				immediately	big problem	no	yes	no	living with her	38	194199	15-19	1237	12	377	12	12	somali	9		no	18	age 18 or older	P0TPP000000000000000000000BPPPPPPPP0000000000000000000000000000000000	0	1279	Birth	71	12	71	47	0	0		9	1	1	single birth	7
less than 20	rural	primary	female	18	poorest	river/dam/lake/ponds/stream/canal/irrigation channel	pit latrine without slab/open pit	120	female	government health center			mainly respondent	202	big problem	no	no	no	staying elsewhere	18	53396	15-19	1237	15	191	4	4	afar	7		yes	18	age 18 or older	000BPPPPPPPP000000000000000000000000000000000000000000000000000000	0	1299	Birth	74	15	74	27	0	0		9	1	1	single birth	3
less than 20	rural	primary	female	19	middle	tube well or borehole	pit latrine without slab/open pit	15	female	government hospital			joint decision	hours: 1	big problem	no	no	no	staying elsewhere	48	166429	15-19	1237	14	6	15	15	benishangul	4		no	19	age 18 or older	0000000000000000000000000000000000BPPPPPPPP000000000000000000000000	0	1269	Birth	73	14	73	57	0	0		9	1	1	single birth	9
less than 20	rural	no education	male	22	poorest	protected spring	no facility/bush/field	60	male	respondent's home			joint decision	immediately	big problem	no	no	no	living with her	21	126382	15-19	1237	14	130	4	4	afar			yes	18	age 18 or older	0000000BPPPPPPPP000000000000000000000000000000000000000000000000000	0	1296	Birth	73	14	73	30	0	0		9	1	1	single birth	12
less than 20	rural	secondary	female	18	poorest	river/dam/lake/ponds/stream/canal/irrigation channel	no facility/bush/field	20	male	respondent's home			mainly respondent	within first hour	big problem	no	no	no	staying elsewhere	27	50075	15-19	1237	11	233	20	20	gambela	10		yes	18	age 18 or older	0000000000000000BPPPPPPPP000000000000000000000000000000000000000000000	0	1290	Birth	70	11	70	36	0	0		9	1	1	single birth	6
less than 20	rural	no education	male	20	poorest	river/dam/lake/ponds/stream/canal/irrigation channel	no facility/bush/field	30	female	respondent's home			mainly respondent	immediately	big problem	no	no	no	staying elsewhere	28	263005	15-19	1237	15	8	13	13	somali			no	17	under age 18	0000000000000BPPPPPPPP00000000000000000000000000000000000000000000	0	1289	Birth	74	15	74	37	0	0		9	1	1	single birth	5
less than 20	rural	primary	female	40	middle	river/dam/lake/ponds/stream/canal/irrigation channel	no facility/bush/field	60	male	government health center			joint decision	immediately	not a big problem	no	no	no	living with her	16	43106	15-19	1237	14	235	4	4	afar	6		yes	18	age 18 or older	00BPPPPPPPP00000000000000000000000000000000000000000000000000000000	0	1301	Birth	73	14	73	25	0	0		9	1	1	single birth	5
less than 20	rural	secondary	male	45	poorer	tube well or borehole	pit latrine without slab/open pit	15	female	government health center	49		joint decision	immediately	not a big problem	no	no	no	staying elsewhere	15	141171	15-19	1237	15	374	15	15	benishangul	no years completed at level v106		yes	19	age 18 or older	BPPPPPPPP0333333333333333333333333333333333333000BPPPPPPPP00000000	0	1302	Birth	74	15	74	24	41	64	40	9	1	2	single birth	6
less than 20	rural	no education	male	52	poorest	unprotected well	no facility/bush/field	30	female	respondent's home	18		joint decision	immediately	not a big problem	no	no	no	living with her	21	234596	15-19	1237	12	251	13	13	somali			yes	19	age 18 or older	000000000BPPPPPPPP000000000BPPPPPPPP000000000000000000000000000000000	0	1296	Birth	71	12	71	30	10	39	9	9	1	2	single birth	12
less than 20	rural	secondary	female	21	poorest	protected well	no facility/bush/field	5	female	government hospital			mainly respondent	immediately	not a big problem	no	no	no	staying elsewhere	20	48316	15-19	1237	14	219	20	20	gambela	no years completed at level v106		yes	17	under age 18	000000BPPPPPPPP0000000000000000000000000000000000000000000000000000	0	1297	Birth	73	14	73	29	0	0		9	1	1	single birth	1
less than 20	rural	no education	male	23	poorest	unprotected well	no facility/bush/field	25	female	other home			mainly respondent	202	big problem	no	no	no	living with her	39	234596	15-19	1237	11	251	13	13	somali			no	19	age 18 or older	0000000000000000000000000000BPPPPPPPP000000000000000000000000000000000	0	1278	Birth	70	11	70	48	0	0		9	1	1	single birth	6
less than 20	rural	no education	female	53	poorest	unprotected spring	no facility/bush/field	180	female	respondent's home				104	not a big problem	no	no	no	living with her	55	54613	15-19	1237	15	249	4	4	afar			no	18	age 18 or older	PPPPPP0000000000000000000000000000000000BPPPPPPPP00000000000000000	0	1262	Birth	74	15	74	64	0	0		9	1	1	single birth	2
less than 20	rural	no education	female	18	poorest	unprotected well	no facility/bush/field	60	male	government health center				within first hour	big problem	no	no	no	living with her	32	88137	15-19	1237	15	241	4	4	afar			no	18	age 18 or older	PPPPPPPPP00000000BPPPPPPPP0000000000000000000000000000000000000000	0	1285	Birth	74	15	74	41	0	0		9	1	1	single birth	1
less than 20	rural	no education	male	20	poorest	unprotected well	no facility/bush/field	240	female	respondent's home			joint decision	immediately	big problem	no	no	no	living with her	43	248129	15-19	1237	12	328	13	13	somali			yes	19	age 18 or older	0000000000BPPPPPPPP000000000000BPPPPPPPP00000000000000000000000000000	0	1274	Birth	71	12	71	52	0	0		9	2	1	single birth	2
less than 20	rural	no education	male	25	poorest	unprotected well	pit latrine with slab	30	male	respondent's home			joint decision	immediately	not a big problem	no	yes	no	living with her	25	216112	15-19	1237	13	573	13	13	somali			yes	19	age 18 or older	000000000000BPPPPPPPP0000000TPPPPPP000000000000000000000000000000000	0	1292	Birth	72	13	72	34	0	41	7	9	1	1	single birth	8
less than 20	rural	primary	female	35	poorest	protected well	pit latrine with slab	10	female	private hospital				hours: 1	big problem	no	no	no		50	54345	15-19	1237	13	13	20	20	gambela	7		no	18	age 18 or older	0000000000000000000000000000000000000BPPPPPP000000000000000000000000	0	1267	Birth	72	13	72	57	0	0		7	1	1	single birth	7
less than 20	rural	no education	male	18	poorest	unprotected well	no facility/bush/field	on premises	male	respondent's home			mainly husband, partner	immediately	big problem	no	no	no	living with her	17	423125	15-19	1237	15	568	13	13	somali			yes	17	under age 18	00BPPPPPPPP0000000000000000000000000000000000000000000000000000000	0	1300	Birth	74	15	74	26	0	0		9	1	1	single birth	4
less than 20	rural	no education	female	18	poorest	tube well or borehole	no facility/bush/field	120	female	other home			mainly respondent	immediately	big problem	no	no	no	staying elsewhere	43	157307	15-19	1237	14	192	4	4	afar			no	18	age 18 or older	00000000000000000000000000000BPPPPPPPP00000000000000000000000000000	0	1274	Birth	73	14	73	52	0	0		9	1	1	single birth	2
less than 20	rural	primary	male	84	poorest	unprotected well	no facility/bush/field	240	female	respondent's home			joint decision	203	not a big problem	no	no	no	living with her	18	126565	15-19	1237	15	389	4	4	afar	1		yes	18	age 18 or older	000BPPPPPPPP000000000000000000000000000000000000000000000000000000	0	1299	Birth	74	15	74	27	0	0		9	1	1	single birth	3
less than 20	rural	no education	male	31	poorer	unprotected well	no facility/bush/field	10	male	respondent's home			joint decision	102	big problem	no	no	no	living with her	55	218504	15-19	1237	12	602	15	15	benishangul			no	18	age 18 or older	0000000000000000000000000000000000000000000BPPPPPPPP00000000000000000	0	1262	Birth	71	12	71	64	0	0		9	1	1	single birth	2
less than 20	rural	primary	male	30	richer	protected well	pit latrine without slab/open pit	15	male	government health center				immediately	not a big problem	no	no	no		56	41967	15-19	1237	15	525	20	20	gambela	7		no	19	age 18 or older	00000000000000000000000000000000000000000BPPPPPPPP0000000000000000	0	1261	Birth	74	15	74	65	0	0		9	1	1	single birth	1
less than 20	urban	primary	male	30	poorest	protected spring	pit latrine without slab/open pit	60	female	respondent's home			joint decision	immediately	big problem	no	no	no	living with her	32	194199	15-19	1237	12	377	12	12	somali	5		yes	19	age 18 or older	00000000000000000000BPPPPPPPP0000000000000000000000000000000000000000	0	1285	Birth	71	12	71	41	0	0		9	1	1	single birth	1
less than 20	urban	primary	male	40	richest	piped to yard/plot	pit latrine with slab	on premises	female	respondent's home			joint decision	immediately	not a big problem	no	no	no	staying elsewhere	67	57112	15-19	1237	14	231	19	19	gambela	8		no	19	age 18 or older	00000000000000000000000000000000000000000000000000000BPPPPPPPP00000	0	1250	Birth	73	14	73	76	0	0		9	1	1	single birth	2
less than 20	urban	primary	male	25	richest	river/dam/lake/ponds/stream/canal/irrigation channel	no facility/bush/field	10	female	government hospital	29		mainly respondent		big problem	no	no	no	living with her	46	86246	15-19	1237	14	549	19	19	gambela	8		no	19	age 18 or older	00000000000000000000000000000000BPPPPPPP000000000000000000000BPPPPP	0	1271	Birth	73	14	73	54	22	75	21	8	1	2	single birth	11
less than 20	rural	primary	female	19	poorest	unprotected spring	no facility/bush/field	60	male	respondent's home			mainly respondent	immediately	not a big problem	no	no	no	staying elsewhere	28	53396	15-19	1237	15	191	4	4	afar	1		yes	19	age 18 or older	0000000000000BPPPPPPPP00000000000000000000000000000000000000000000	0	1289	Birth	74	15	74	37	0	0		9	1	1	single birth	5
less than 20	rural	no education	female	18	poorest	unprotected well	no facility/bush/field	240	female	respondent's home			joint decision	days: 1	big problem	no	no	no	staying elsewhere	29	126565	15-19	1237	15	389	4	4	afar			yes	18	age 18 or older	00000000000000BPPPPPPPP0000000000000000000000000000000000000000000	0	1288	Birth	74	15	74	38	0	0		9	1	1	single birth	4
less than 20	rural	primary	male	20	poorest	river/dam/lake/ponds/stream/canal/irrigation channel	pit latrine without slab/open pit	30	female	other home	28		mainly respondent	immediately	big problem	no	no	no	living with her	21	166429	15-19	1237	14	6	15	15	benishangul	4		yes	19	age 18 or older	0000000BPPPPPPPP0333330000000000000BPPPPPPPP00000000000000000000000	0	1296	Birth	73	14	73	30	20	49	19	9	1	2	single birth	12
less than 20	rural	no education	female	18	poorest	river/dam/lake/ponds/stream/canal/irrigation channel	no facility/bush/field	240	female	respondent's home				hours: 1	big problem	no	no	no		31	212444	15-19	1237	14	127	4	4	afar			no	18	age 18 or older	00000000000000000BPPPPPPPP00000000000000000000000000000000000000000	0	1286	Birth	73	14	73	40	0	0		9	1	1	single birth	2
less than 20	rural	secondary	female	20	poorest	river/dam/lake/ponds/stream/canal/irrigation channel	no facility/bush/field	10	male	respondent's home			joint decision	102	big problem	no	no	no	living with her	23	50075	15-19	1237	11	233	20	20	gambela	9		yes	18	age 18 or older	000000000000BPPPPPPPP0000000000000000000000000000000000000000000000000	0	1294	Birth	70	11	70	32	0	0		9	1	1	single birth	10
less than 20	rural	primary	male	25	poorest	public tap/standpipe	no facility/bush/field	60	female	respondent's home				immediately	not a big problem	no	no	no	living with her	42	359625	15-19	1237	12	367	13	13	somali	1		no	19	age 18 or older	PPPP00000000000000000000000000BPPPPPPPP000000000000000000000000000000	0	1275	Birth	71	12	71	51	0	0		9	1	1	single birth	3
less than 20	rural	secondary	female	18	poorest	river/dam/lake/ponds/stream/canal/irrigation channel	no facility/bush/field	60	female	other home			mainly respondent	immediately	big problem	no	no	no	staying elsewhere	25	19354	15-19	1237	12	346	20	20	gambela	no years completed at level v106		yes	18	age 18 or older	0000000000000BPPPPPPPP00000000000000000000000000000000000000000000000	0	1292	Birth	71	12	71	34	0	0		9	1	1	single birth	8
less than 20	urban	secondary	male	25	richest	public tap/standpipe	no facility/bush/field	5	male	government hospital			joint decision	103	not a big problem	no	no	no	staying elsewhere	25	46600	15-19	1237	14	593	19	19	gambela	9		yes	16	under age 18	00000000000BPPPPPPPP00000000000000000000000000000000000000000000000	0	1292	Birth	73	14	73	34	0	0		9	1	1	single birth	8
less than 20	rural	secondary	male	25	middle	unprotected spring	pit latrine without slab/open pit	30	male	government health post	16		joint decision	immediately	not a big problem	no	no	no	living with her	68	149906	15-19	1237	13	161	15	15	benishangul	9		no	19	age 18 or older	00000000000000000NNNNNNNNNNNNNNNNNNNNNNNNNNNNNNNNNNNNN0BPPPPPPPP0000	1232	1249	Birth	72	13	72	77	0	0	8	9	1	2	single birth	1
less than 20	rural	no education	male	25	poorer	tube well or borehole	pit latrine with slab	10	male	respondent's home					big problem	no	no	no	living with her	34	169804	15-19	1237	13	515	15	15	benishangul			no	19	age 18 or older	PPPPP0000000000000000BPPPPPPPP00000000000000000000000000000000000000	0	1283	Birth	72	13	72	43	0	0		9	1	1	single birth	11
less than 20	rural	no education	male	56	poorest	unprotected well	no facility/bush/field	40	female	respondent's home			mainly respondent	immediately	big problem	no	no	no	staying elsewhere	24	425715	15-19	1237	14	269	13	13	somali			no	18	age 18 or older	0000000000BPPPPPPPP000000000000000000000000000000000000000000000000	0	1293	Birth	73	14	73	33	0	0		9	1	1	single birth	9
less than 20	rural	primary	male	20	poorest	river/dam/lake/ponds/stream/canal/irrigation channel	pit latrine without slab/open pit	30	female	other home			mainly respondent	immediately	big problem	no	no	no	living with her	49	166429	15-19	1237	14	6	15	15	benishangul	4		yes	19	age 18 or older	0000000BPPPPPPPP0333330000000000000BPPPPPPPP00000000000000000000000	0	1268	Birth	73	14	73	58	0	0		9	2	1	single birth	8
less than 20	rural	no education	male	22	poorer	unprotected spring	pit latrine without slab/open pit	20	female	respondent's home		joint decision		immediately	big problem	no	no	no	living with her	36	149906	15-19	1237	13	161	15	15	benishangul			yes	19	age 18 or older	33333300000000000000000BPPPPPPPP000000000000000000000000000000000000	0	1281	Birth	72	13	72	45	0	0		9	1	1	single birth	9
20-24	rural	no education	male	30	middle	cart with small tank	ventilated improved pit latrine (vip)	on premises	male	respondent's home	18			immediately	not a big problem	no	yes	no	living with her	38	282490	25-29	1237	14	92	13	13	somali			no	27	age 18 or older	PPPPPPPP000000BPPPPPPPP0BPPPPPPPP000000000BPPPPPPPP0TPPPPPP00BPPPPP	1231	1279	Birth	73	14	73	47	10	56	9	9	2	6	single birth	7
20-24	rural	no education	male	30	poorest	unprotected well	pit latrine without slab/open pit	60	female	respondent's home	21		joint decision	immediately	not a big problem	no	no	no	living with her	52	247547	25-29	1237	12	301	13	13	somali			yes	26	age 18 or older	0000000000000000BPPPPPPPP000000000000000BPPPPPPPP0000000000000BPPPPPP	0	1265	Birth	71	12	71	61	14	74	13	9	2	2	single birth	5
20-24	rural	no education	male	32	poorest	river/dam/lake/ponds/stream/canal/irrigation channel	no facility/bush/field	80	female	respondent's home	28		mainly husband, partner	immediately	big problem	no	no	no	living with her	14	547845	25-29	1237	11	480	13	13	somali			yes	29	age 18 or older	000BPPPPPPPP00000000000000000000BPPPPPPPP00000000000000000BPPPPPPPP000	1231	1303	Birth	70	11	70	23	21	43	20	9	1	5	single birth	7
20-24	rural	primary	male	25	poorest	unprotected spring	pit latrine without slab/open pit	45	female	respondent's home	31	joint decision		102	not a big problem	no	no	no	living with her	17	140961	20-24	1237	12	35	15	15	benishangul	5		yes	23	age 18 or older	33300BPPPPPPPP0000000000000000000000BPPPPPPPP000000000000000000000000	0	1300	Birth	71	12	71	26	23	48	22	9	1	2	single birth	4
20-24	rural	no education	male	37	poorest	protected spring	pit latrine without slab/open pit	15	female	respondent's home	31	joint decision		immediately	big problem	no	no	yes	living with her	21	60400	25-29	1237	14	643	15	15	benishangul			yes	28	age 18 or older	3333330BPPPPPPPP00000000000000000000000BPPPPPPPP0000000000000000000	1232	1296	Birth	73	14	73	30	24	53	23	9	1	7	single birth	12
20-24	rural	no education	male	42	poorest	protected well	no facility/bush/field	60	male	respondent's home	28		mainly respondent	120	big problem	no	yes	no	living with her	39	14567	25-29	1237	13	55	4	4	afar			no	28	age 18 or older	00000000000000000000000000BPPPPPPPPTPP000TPP00000000000BPPPPPPPP0000	1229	1278	Birth	72	13	72	48	21	48	0	9	1	5	single birth	6
20-24	rural	no education	male	36	poorest	tube well or borehole	no facility/bush/field	15	female	respondent's home	54		joint decision	days: 1	big problem	no	no	no	living with her	25	129646	25-29	1237	13	615	15	15	benishangul			no	27	age 18 or older	000000000000BPPPPPPPP0000000000000000000000000000000000000000000000B	0	1292	Birth	72	13	72	34	47	80	46	9	1	2	single birth	8
20-24	rural	no education	male	39	poorest	unprotected spring	no facility/bush/field	20	female	respondent's home	79	joint decision		immediately	big problem	no	no	no	living with her	57	154743	25-29	1237	13	320	15	15	benishangul			yes	28	age 18 or older	33333333333333333330000000000000000000000000BPPPPPPPP000333333330000	1180	1260	Birth	72	13	72	66	0	0	71	9	1	2	single birth	12
20-24	rural	no education	male	34	poorest	river/dam/lake/ponds/stream/canal/irrigation channel	no facility/bush/field	240	male	government health center	68		mainly husband, partner	within first hour	big problem	no	no	no	living with her	68	95886	25-29	1237	14	117	4	4	afar			yes	29	age 18 or older	00000000BPPPPPPPP0000000000000000000000000000000000000BPPPPPPPP0000	1181	1249	Birth	73	14	73	77	0	0	59	9	2	2	single birth	1
20-24	rural	no education	female	52	poorest	unprotected well	no facility/bush/field	120	female	respondent's home				immediately	big problem	no	no	no		41	162084	20-24	1237	14	629	13	13	somali			no	21	age 18 or older	PPPPPPPPP000000000000000000BPPPPPPPP0000000000000000000000000000000	0	1276	Birth	73	14	73	50	0	0		9	1	1	single birth	4
20-24	rural	no education	male	38	poorest	public tap/standpipe	no facility/bush/field	30	male	respondent's home	12		joint decision	103	not a big problem	no	no	no	living with her	29	157307	20-24	1237	13	192	4	4	afar			yes	22	age 18 or older	0000000000000000BPPPPPPPP0000BPPPPPPPP00000000000000000BPPPPPPPP0000	0	1288	Birth	72	13	72	38	5	42	4	9	1	3	single birth	4
20-24	urban	secondary	male	27	richest	tube well or borehole	no facility/bush/field	5	female	respondent's home	38		joint decision	immediately	not a big problem	no	no	no	living with her	52	101962	25-29	1237	12	567	19	19	gambela	10		yes	26	age 18 or older	00000BPPPPPPPP00000000000000000000000000BPPPPPPPP00000000000000000000	1226	1265	Birth	71	12	71	61	0	0	30	9	2	2	single birth	5
20-24	rural	no education	male	45	poorest	river/dam/lake/ponds/stream/canal/irrigation channel	no facility/bush/field	90	male	respondent's home	15			118	big problem	no	no	no	living with her	38	415601	25-29	1237	11	7	13	13	somali			no	25	age 18 or older	PPPPPP000000000000000000000BPPPPPPPP000000BPPPPPPPP000000000000000000B	1197	1279	Birth	70	11	70	47	7	53	6	9	1	4	single birth	7
20-24	rural	no education	female	35	poorest	public tap/standpipe	no facility/bush/field	180	male	respondent's home	14		joint decision	immediately	big problem	no	yes	no	living with her	63	102411	25-29	1237	14	172	4	4	afar			yes	27	age 18 or older	00000000000000BPPPPPPPP0000000000000000TP00000000BPPPPPPPP00000BPPP	1191	1254	Birth	73	14	73	72	6	77	5	9	2	3	single birth	6
20-24	rural	no education	male	40	poorest	unprotected well	no facility/bush/field	60	female	respondent's home	21			immediately	big problem	no	no	no	living with her	59	46816	25-29	1237	14	585	4	4	afar			no	29	age 18 or older	PPPPP0000000000000000000000000000000000000000BPPPPPPPP000000000000B	1180	1258	Birth	73	14	73	68	13	80	12	9	1	4	single birth	10
20-24	rural	no education	female	29	poorest	protected spring	no facility/bush/field	60	male	respondent's home	24			immediately	big problem	no	no	no		64	62250	25-29	1237	15	344	4	4	afar			yes	29	age 18 or older	00000000000000BPPPPPPPP00000000000000000000000000BPPPPPPPP00000000	1229	1253	Birth	74	15	74	73	0	0	15	9	2	4	single birth	5
20-24	rural	no education	male	30	poorest	river/dam/lake/ponds/stream/canal/irrigation channel	flush to pit latrine	on premises	male	respondent's home	43			112	big problem	no	no	no	living with her	66	53396	25-29	1237	15	191	4	4	afar			no	29	age 18 or older	PPPPPPPPP0000000000000000BPPPPPPPP00000000000000000BPPPPPPPP000000	1208	1251	Birth	74	15	74	75	0	0	34	9	2	5	single birth	3
20-24	urban	no education	male	32	poorest	cart with small tank	no facility/bush/field	on premises	male	respondent's home	19		joint decision	immediately	big problem	no	yes	no	living with her	56	415363	20-24	1237	12	556	12	12	somali			no	24	age 18 or older	TPPP000000000000000000000BPPPPPPPP0000000000BPPPPPPPP0000000000BPPPPP	1215	1261	Birth	71	12	71	65	11	75	10	9	2	3	single birth	1
20-24	rural	no education	male	23	poorest	unprotected spring	no facility/bush/field	12	male	respondent's home			joint decision	immediately	big problem	no	no	no	living with her	52	33304	20-24	1237	16	178	4	4	afar			yes	20	age 18 or older	BPPPPPPPP00000000000000000BPPPPPPPP0BPPPPPPPP00000000000000000000	0	1265	Birth	75	16	75	61	0	0		9	3	1	single birth	5
20-24	rural	no education	male	37	poorest	river/dam/lake/ponds/stream/canal/irrigation channel	no facility/bush/field	11	male	respondent's home			joint decision	immediately	big problem	no	no	no	living with her	65	220223	25-29	1237	12	561	13	13	somali			yes	25	age 18 or older	000000BPPPPPPPP000000000000BPPPPPPPP00000000000000000BPPPPPPPP0000000	0	1252	Birth	71	12	71	74	0	0		9	3	1	single birth	4
20-24	urban	no education	male	30	middle	public tap/standpipe	pit latrine without slab/open pit	10	male	government health center	43		joint decision	immediately	big problem	no	no	no	living with her	27	143970	25-29	1237	13	533	14	14	benishangul			yes	28	age 18 or older	00000000000000BPPPPPPPP00000000000000000000000000000000000BPPPPPPPP0	1222	1290	Birth	72	13	72	36	36	71	35	9	1	4	single birth	6
20-24	rural	no education	female	28	poorest	public tap/standpipe	no facility/bush/field	30	male	respondent's home	43		joint decision	immediately	not a big problem	no	no	no	living with her	23	62250	25-29	1237	15	344	4	4	afar			yes	28	age 18 or older	00000000BPPPPPPPP0000000000000000000000000000000000BPPPPPPPP000000	1229	1294	Birth	74	15	74	32	35	66	34	9	1	4	single birth	10
20-24	rural	primary	male	48	poorest	public tap/standpipe	pit latrine without slab/open pit	30	male	respondent's home	29			203	big problem	no	no	no	living with her	44	14567	25-29	1237	13	55	4	4	afar	4		no	25	age 18 or older	PPPPPPP000000000000000000000000BPPPPPPPP000000000000000000000BPPPPPP	1210	1273	Birth	72	13	72	53	22	74	21	9	1	5	single birth	1
20-24	rural	no education	female	55	poorest	river/dam/lake/ponds/stream/canal/irrigation channel	no facility/bush/field	180	male	respondent's home			mainly respondent	immediately	big problem	no	no	no	staying elsewhere	53	35753	25-29	1237	12	276	4	4	afar			no	26	age 18 or older	0000000000000BPPPPPPPP0000000000000000000BPPPPPPPP0000000000000000000	0	1264	Birth	71	12	71	62	0	0		9	2	1	single birth	4
20-24	rural	primary	female	35	poorest	unprotected well	no facility/bush/field	420	female	respondent's home	24		mainly husband, partner	immediately	not a big problem	no	no	no	staying elsewhere	31	59371	20-24	1237	15	571	4	4	afar	4		yes	20	age 18 or older	0000000000000000BPPPPPPPP0000000000000000BPPPPPPPP0000000000000000	0	1286	Birth	74	15	74	40	17	56	16	9	1	2	single birth	2
20-24	rural	no education	male	32	poorest	unprotected spring	no facility/bush/field	60	male	respondent's home	21		mainly respondent		big problem	no	no	no	living with her	56	126382	25-29	1237	14	130	4	4	afar			no	26	age 18 or older	0BPPPPPPPP00000000000000000000000000000000BPPPPPPPP000000000000BPPP	1222	1261	Birth	73	14	73	65	13	77	12	9	2	3	single birth	1
20-24	rural	no education	male	65	poorest	unprotected well	no facility/bush/field	120	female	respondent's home	35		mainly respondent	immediately	not a big problem	no	yes	no	living with her	34	176446	25-29	1237	13	356	13	13	somali			no	25	age 18 or older	000000000000000000000BPPPPPPPP00000000000TPPPPPPP0000000BPPPPPPPP000	1234	1283	Birth	72	13	72	43	27	54	11	9	1	4	single birth	11
20-24	rural	primary	male	29	poorest	river/dam/lake/ponds/stream/canal/irrigation channel	no facility/bush/field	60	female	respondent's home	28			immediately	big problem	no	no	no	living with her	37	19354	25-29	1237	12	346	20	20	gambela	6		no	25	age 18 or older	PPP0000000000000000000000BPPPPPPPP0000000000000000000BPPPPPPPP0000000	1230	1280	Birth	71	12	71	46	20	65	19	9	1	4	single birth	8
20-24	rural	no education	male	34	poorest	protected well	no facility/bush/field	0	female	respondent's home			mainly respondent	hours: 1	big problem	no	no	no	living with her	17	66556	20-24	1237	15	488	4	4	afar			yes	23	age 18 or older	00BPPPPPPPP0000000000000000000000000000000000000000000000000000000	0	1300	Birth	74	15	74	26	0	0		9	1	1	single birth	4
20-24	rural	no education	male	45	poorest	tube well or borehole	no facility/bush/field	60	male	respondent's home	49		joint decision	immediately	big problem	no	no	no	living with her	27	12409	25-29	1237	12	370	20	20	gambela			yes	27	age 18 or older	000000000000000BPPPPPPPP0000000000000000000000000000000000000000BPPPP	1219	1290	Birth	71	12	71	36	41	76	40	9	1	5	single birth	6
20-24	rural	no education	female	58	poorest	public tap/standpipe	no facility/bush/field	45	female	other home	24			immediately	big problem	no	no	no		33	107401	20-24	1237	12	246	15	15	benishangul			yes	24	age 18 or older	000000000000000000000BPPPPPPPP000000000000000BPPPPPPPP000000000000000	0	1284	Birth	71	12	71	42	16	57	15	9	1	2	single birth	12
20-24	rural	primary	female	24	poorer	cart with small tank	ventilated improved pit latrine (vip)	on premises	male	respondent's home	21			immediately	not a big problem	no	no	no	staying elsewhere	40	282490	20-24	1237	14	92	13	13	somali	8		no	24	age 18 or older	PPPPPPPP0000BPPPPPPPP00000BPPPPPPPP0000000000000BPPPPPPPP00000000BP	0	1277	Birth	73	14	73	49	14	62	13	9	2	3	single birth	5
20-24	urban	no education	male	32	poorest	cart with small tank	no facility/bush/field	on premises	male	respondent's home	19		joint decision	immediately	big problem	no	yes	no	living with her	37	415363	20-24	1237	12	556	12	12	somali			no	24	age 18 or older	TPPP000000000000000000000BPPPPPPPP0000000000BPPPPPPPP0000000000BPPPPP	1215	1280	Birth	71	12	71	46	11	56	10	9	1	4	single birth	8
20-24	rural	no education	male	29	poorest	unprotected spring	pit latrine without slab/open pit	30	female	respondent's home		joint decision		immediately	big problem	no	no	no	living with her	49	33104	25-29	1237	15	554	20	20	gambela			yes	26	age 18 or older	3333333333333333333333333333333333BPPPPPPPP00000000000000000000000	0	1268	Birth	74	15	74	58	0	0		9	1	1	single birth	8
20-24	urban	no education	male	30	richest	protected well	pit latrine without slab/open pit	30	male	respondent's home	17	mainly husband, partner		immediately	not a big problem	no	yes	no	living with her	57	143970	25-29	1237	13	533	14	14	benishangul			no	29	age 18 or older	NNNNNNNNNNNNNNNNNNNNNNNNNNNNNNNNNNN0TPP00000BPPPPPP0000000000BPPPPPP	1211	1260	Birth	72	13	72	64	11	74	10	7	1	6	single birth	12
20-24	rural	primary	male	45	poorest	river/dam/lake/ponds/stream/canal/irrigation channel	no facility/bush/field	300	female	respondent's home	14			203	big problem	no	no	no	living with her	34	278404	20-24	1237	12	540	13	13	somali	3		yes	23	age 18 or older	PPPPP00000BPPPPPPPP000BPPPPPPPP000000BPPPPPPPP0000BPPPPPPPP0000000000	0	1283	Birth	71	12	71	43	7	49	6	9	2	3	single birth	11
20-24	rural	no education	male	30	middle	tube well or borehole	pit latrine without slab/open pit	15	female	government health post	27		mainly respondent	days: 1	big problem	no	no	no	living with her	51	97632	25-29	1237	12	36	15	15	benishangul			yes	25	age 18 or older	00BPPPPPPPP0000000000000000000000000000BPPPPPPPP000000000000000000BPP	0	1266	Birth	71	12	71	60	19	78	18	9	2	2	single birth	6
20-24	rural	primary	male	26	poorest	tube well or borehole	no facility/bush/field	20	female	respondent's home	25		joint decision	immediately	not a big problem	no	no	no	living with her	38	19354	20-24	1237	12	346	20	20	gambela	8		yes	22	age 18 or older	00000000000000000000000000BPPPPPPPP00000000000000000BPPPPPPPP0BPPPPPP	0	1279	Birth	71	12	71	47	18	64	17	9	1	3	single birth	7
20-24	rural	no education	male	61	poorest	unprotected well	no facility/bush/field	5	male	respondent's home				immediately	not a big problem	no	no	no	living with her	39	287430	20-24	1237	15	527	13	13	somali			no	21	age 18 or older	PPPP00000BPPPPPPPP000000BPPPPPPPP000000000000000000000000000000000	0	1278	Birth	74	15	74	48	0	0		9	2	1	single birth	6
20-24	rural	no education	male	29	richer	protected well	pit latrine without slab/open pit	10	male	respondent's home			joint decision	immediately	not a big problem	no	no	no	living with her	37	41967	20-24	1237	15	525	20	20	gambela			yes	24	age 18 or older	0000000000000000000000BPPPPPPPP00000000000000000000000000000000000	0	1280	Birth	74	15	74	46	0	0		9	1	1	single birth	8
20-24	rural	secondary	female	20	poorest	river/dam/lake/ponds/stream/canal/irrigation channel	no facility/bush/field	30	female	respondent's home	24		mainly husband, partner	immediately	not a big problem	no	no	no	staying elsewhere	20	19354	20-24	1237	12	346	20	20	gambela	9		yes	20	age 18 or older	00000000BPPPPPPPP000000000000000BPPPPPPPP0000000BPPPPPPPP000000000000	0	1297	Birth	71	12	71	29	16	44	15	9	1	3	single birth	1
20-24	rural	no education	female	25	middle	tube well or borehole	pit latrine without slab/open pit	20	female	respondent's home	28			immediately	not a big problem	no	no	yes	living with her	65	151296	25-29	1237	15	285	15	15	benishangul			no	25	age 18 or older	PPPPPPPPP00000000000000000000000000000000000000000BPPPPPPPP0000000	1224	1252	Birth	74	15	74	74	0	0	19	9	1	4	single birth	4
20-24	rural	no education	female	22	poorest	river/dam/lake/ponds/stream/canal/irrigation channel	no facility/bush/field	90	male	respondent's home	36		joint decision	immediately	big problem	no	no	no	living with her	14	547845	20-24	1237	11	480	13	13	somali			yes	22	age 18 or older	000BPPPPPPPP0000000000000000000000000000BPPPPPPPP000000000000000000000	0	1303	Birth	70	11	70	23	29	51	28	9	1	2	single birth	7
20-24	urban	higher	female	20	richest	piped to yard/plot	pit latrine with slab	on premises	female	respondent's home		joint decision		immediately	not a big problem	no	no	no	staying elsewhere	47	296282	20-24	1237	16	203	14	14	benishangul	no years completed at level v106		no	21	age 18 or older	3333033000000333000000033300000BPPPPPPPP3300333333000333330000000	0	1270	Birth	75	16	75	56	0	0		9	1	1	single birth	10
20-24	rural	primary	female	25	poorer	protected well	pit latrine with slab	60	male	government health center	54		joint decision	immediately	not a big problem	no	no	no	staying elsewhere	21	178293	25-29	1237	13	164	13	13	somali	8		yes	25	age 18 or older	00000000BPPPPPPPP000000000000000000000000000000000000000000000BPPPPP	0	1296	Birth	72	13	72	30	46	75	45	9	1	2	single birth	12
20-24	rural	no education	male	43	poorest	tube well or borehole	pit latrine without slab/open pit	180	female	respondent's home	24	mainly husband, partner		205	not a big problem	no	no	no	living with her	65	154493	25-29	1237	12	184	15	15	benishangul			yes	25	age 18 or older	NNNNNNNNNNNNNNNNNNNNNNNNNNNNNNN0BPPPPPPPP000000000000BPPPPPPPP0000000	1227	1252	Birth	71	12	71	74	0	0	16	9	2	3	single birth	4
20-24	rural	primary	male	18	poorer	tube well or borehole	pit latrine without slab/open pit	10	female	respondent's home	23		mainly husband, partner	102	not a big problem	no	no	no	living with her	56	135742	20-24	1237	15	563	15	15	benishangul	6		yes	20	age 18 or older	000000000BPPPPPPPP00000000000000000000000BPPPPPPPP00000000000000BP	0	1261	Birth	74	15	74	65	15	79	14	9	2	2	single birth	1
20-24	rural	primary	male	27	poorer	tube well or borehole	pit latrine without slab/open pit	15	male	respondent's home	35			immediately	big problem	no	no	no	living with her	36	42998	20-24	1237	13	448	20	20	gambela	4		yes	23	age 18 or older	PPPPPP00000000000000000BPPPPPPPP000000000000000000000000000BPPPPPPP0	1220	1281	Birth	72	13	72	45	28	72	27	9	1	3	single birth	9
20-24	rural	secondary	female	20	poorest	river/dam/lake/ponds/stream/canal/irrigation channel	no facility/bush/field	30	female	respondent's home			mainly husband, partner	immediately	not a big problem	no	no	no	staying elsewhere	60	19354	20-24	1237	12	346	20	20	gambela	9		yes	20	age 18 or older	00000000BPPPPPPPP000000000000000BPPPPPPPP0000000BPPPPPPPP000000000000	0	1257	Birth	71	12	71	69	0	0		9	3	1	single birth	9
20-24	rural	no education	male	30	middle	cart with small tank	ventilated improved pit latrine (vip)	on premises	male	respondent's home	19			immediately	not a big problem	no	yes	no	living with her	56	282490	25-29	1237	14	92	13	13	somali			no	27	age 18 or older	PPPPPPPP000000BPPPPPPPP0BPPPPPPPP000000000BPPPPPPPP0TPPPPPP00BPPPPP	1231	1261	Birth	73	14	73	65	11	66	1	9	3	5	single birth	1
20-24	rural	no education	male	30	poorest	public tap/standpipe	no facility/bush/field	60	male	respondent's home	25		joint decision	hours: 1	big problem	no	no	no	living with her	15	62250	25-29	1237	15	344	4	4	afar			yes	28	age 18 or older	BPPPPPPPP00000000000000000BPPPPPPPP0000000000000000BPPPPPPPP000000	1226	1302	Birth	74	15	74	24	18	41	17	9	1	4	single birth	6
20-24	rural	no education	male	30	middle	tube well or borehole	pit latrine without slab/open pit	10	male	respondent's home	22		joint decision		big problem	no	no	no	living with her	66	218504	25-29	1237	12	602	15	15	benishangul			no	27	age 18 or older	000000000000003333333333333333333333333333333333333330BPPPPPPPP000000	1229	1251	Birth	71	12	71	75	0	0	13	9	1	4	single birth	3
20-24	rural	no education	male	28	poorest	unprotected well	no facility/bush/field	120	female	respondent's home	36		joint decision	immediately	big problem	no	no	no	living with her	20	281264	20-24	1237	15	198	13	13	somali			yes	24	age 18 or older	00000BPPPPPPPP000000000000000000000000000BPPPPPPPP0000000000000000	0	1297	Birth	74	15	74	29	28	56	27	9	1	2	single birth	1
20-24	rural	no education	male	27	poorest	river/dam/lake/ponds/stream/canal/irrigation channel	no facility/bush/field	60	female	respondent's home			mainly respondent	202	big problem	no	no	no	living with her	35	94466	20-24	1237	13	135	4	4	afar			no	20	age 18 or older	0000000000000000000000BPPPPPPPP0000000000000000000000000000000000000	0	1282	Birth	72	13	72	44	0	0		9	1	1	single birth	10
20-24	rural	no education	male	29	poorest	unprotected well	no facility/bush/field	5	female	respondent's home				immediately	big problem	no	no	no	living with her	40	287430	20-24	1237	15	527	13	13	somali			no	20	age 18 or older	PPPPPPPP00000000000000000BPPPPPPPP00000000000000000000000000000000	0	1277	Birth	74	15	74	49	0	0		9	1	1	single birth	5
20-24	rural	no education	male	30	poorest	tube well or borehole	pit latrine without slab/open pit	45	female	government health center	20		mainly husband, partner	immediately	not a big problem	no	no	no	living with her	41	138820	20-24	1237	13	569	15	15	benishangul			yes	24	age 18 or older	00BPPPPPPPP00000000000000000BPPPPPPPP000000000000BPPPPPP000000000000	1220	1276	Birth	72	13	72	50	13	62	12	9	2	3	single birth	4
20-24	rural	primary	female	24	poorest	unprotected well	pit latrine without slab/open pit	60	female	respondent's home			mainly husband, partner	immediately	big problem	no	no	no	living with her	65	166429	20-24	1237	14	6	15	15	benishangul	4		yes	24	age 18 or older	0000000000000000000000BPPPPPPPP00000000000000000000BPPPPPPPP0033300	0	1252	Birth	73	14	73	74	0	0		9	2	1	single birth	4
20-24	rural	no education	female	22	middle	tube well or borehole	pit latrine without slab/open pit	30	female	respondent's home	20		mainly husband, partner	hours: 1	not a big problem	no	no	no	living with her	66	135742	20-24	1237	15	563	15	15	benishangul			yes	22	age 18 or older	0BPPPPPPPP0000000000000000000BPPPPPPPP0000000000000BPPPPPPPP000000	1230	1251	Birth	74	15	74	75	0	0	12	9	3	2	single birth	3
20-24	rural	no education	male	30	poorest	river/dam/lake/ponds/stream/canal/irrigation channel	no facility/bush/field	360	female	respondent's home	38		joint decision	immediately	big problem	no	no	no	living with her	53	29111	25-29	1237	15	189	4	4	afar			no	28	age 18 or older	0000000000000000000000000BPPPPPPPP0000BPPPPPPPP0000000000000000000	1225	1264	Birth	74	15	74	62	0	0	30	9	2	3	single birth	4
20-24	rural	no education	male	38	poorest	river/dam/lake/ponds/stream/canal/irrigation channel	pit latrine without slab/open pit	20	male	respondent's home			joint decision	105	not a big problem	no	no	no	living with her	30	176585	25-29	1237	13	564	4	4	afar			yes	26	age 18 or older	00000000000000000BPPPPPPPP000000000000000000000000000000000000000000	0	1287	Birth	72	13	72	39	0	0		9	1	1	single birth	3
20-24	rural	primary	male	66	poorest	river/dam/lake/ponds/stream/canal/irrigation channel	no facility/bush/field	30	female	respondent's home	15		joint decision	103	not a big problem	no	no	no	living with her	39	116266	25-29	1237	14	263	4	4	afar	1		yes	26	age 18 or older	00BPPPPPPPP00000000000000BPPPPPPPP0000000BPPPPPPPP00000000000000000	0	1278	Birth	73	14	73	48	8	55	7	9	2	2	single birth	6
20-24	rural	primary	male	26	poorest	unprotected well	no facility/bush/field	on premises	female	respondent's home		joint decision		immediately	big problem	no	no	no	living with her	27	218504	20-24	1237	13	602	15	15	benishangul	4		yes	22	age 18 or older	30000000000000BPPPPPPPP000000333333333333333333333333333333333333333	0	1290	Birth	72	13	72	36	0	0		9	1	1	single birth	6
20-24	rural	no education	male	48	poorest	protected well	no facility/bush/field	60	male	respondent's home				immediately	big problem	no	yes	no	living with her	26	287430	25-29	1237	15	527	13	13	somali			no	28	age 18 or older	PPPPPPPPP00TPPPPPPPP000000000000000BPPPPPPPP000000000000BPPPPPPPP0	1218	1291	Stillbirth	74	15	74	35	16	50	15	9
20-24	rural	no education	male	30	middle	protected well	pit latrine without slab/open pit	30	male	respondent's home	25		joint decision	107	big problem	no	no	no	living with her	21	470045	25-29	1237	11	641	13	13	somali			yes	28	age 18 or older	0000000000BPPPPPPPP0000000000000000BPPPPPPPP000000BPPPPPPPP00000000000	0	1296	Birth	70	11	70	30	17	46	16	9	1	3	single birth	12
20-24	rural	no education	female	39	poorest	river/dam/lake/ponds/stream/canal/irrigation channel	pit latrine without slab/open pit	on premises	male	respondent's home			mainly respondent	203	not a big problem	no	no	no	living with her	35	94466	20-24	1237	13	135	4	4	afar			yes	20	age 18 or older	0000000000000000000000BPPPPPPPP0000000000000000000000000000000000000	0	1282	Birth	72	13	72	44	0	0		9	1	1	single birth	10
20-24	urban	no education	male	27	richest	piped to yard/plot	pit latrine with slab	on premises	male	government health center			joint decision	immediately	not a big problem	no	no	no	living with her	52	130536	25-29	1237	14	553	12	12	somali			yes	25	age 18 or older	0000000BPPPPPPPP000000000BPPPPPPPP0000BPPPPPPPP00000000000000000000	0	1265	Birth	73	14	73	61	0	0		9	3	1	single birth	5
20-24	urban	no education	male	32	richest	piped to yard/plot	pit latrine with slab	on premises	male	government hospital		joint decision		immediately	not a big problem	no	no	no	living with her	37	205777	20-24	1237	16	440	3	3	afar			yes	23	age 18 or older	333333333333333333330BPPPPPPPP00000000000333333333333333333333333	0	1280	Birth	75	16	75	46	0	0		9	1	1	single birth	8
20-24	rural	higher	male	35	richest	tube well or borehole	no facility/bush/field	10	male	respondent's home	51	joint decision		immediately	big problem	no	no	no	living with her	32	42551	25-29	1237	12	343	20	20	gambela	3		yes	27	age 18 or older	NNNNNNNNNNNNNNNNNNN0BPPPPPPPP0000000000000000000000000000000000000000	1233	1285	Birth	71	12	71	41	0	0	43	9	1	4	single birth	1
20-24	rural	no education	male	38	richest	protected spring	pit latrine without slab/open pit	5	female	respondent's home	34		joint decision	hours: 1	not a big problem	no	no	no	living with her	24	140961	25-29	1237	12	35	15	15	benishangul			yes	29	age 18 or older	000000000000BPPPPPPPP00000000000000000000000000BPPPPPPPP0000000000000	1220	1293	Birth	71	12	71	33	27	59	26	9	1	6	single birth	9
20-24	rural	no education	male	30	poorest	river/dam/lake/ponds/stream/canal/irrigation channel	no facility/bush/field	180	male	respondent's home	27		joint decision	immediately	big problem	no	no	no	living with her	28	134889	25-29	1237	12	16	13	13	somali			yes	28	age 18 or older	0000000000000000BPPPPPPPP000000000000000000BPPPPPPPP00000000000000000	1235	1289	Birth	71	12	71	37	19	55	18	9	1	6	single birth	5
20-24	rural	no education	male	32	poorest	public tap/standpipe	pit latrine with slab	1	male	respondent's home	46		mainly respondent	immediately	big problem	no	no	no	living with her	21	273461	25-29	1237	12	9	13	13	somali			yes	25	age 18 or older	000000000BPPPPPPPP00000000000000000000000000000000000000BPPPPPPPP0000	1225	1296	Birth	71	12	71	30	39	68	38	9	1	6	single birth	12
20-24	rural	primary	male	32	middle	protected spring	pit latrine without slab/open pit	60	male	other public sector		joint decision		202	big problem	no	yes	no	living with her	61	71243	20-24	1237	15	526	20	20	gambela	4		yes	22	age 18 or older	333333333333333333333333333333333300BPPPPPPPP0TPPPPPPPP00000000000	0	1256	Stillbirth	74	15	74	70	0	0		9
20-24	rural	primary	male	35	poorest	tube well or borehole	pit latrine without slab/open pit	20	male	government health center	53			within first hour	not a big problem	no	no	no	living with her	39	138820	20-24	1237	14	569	15	15	benishangul	1		no	24	age 18 or older	PPPPPPPP00000000000000000BPPPPPPPP000000000000000000000000000000000	1225	1278	Birth	73	14	73	48	0	0	44	9	1	2	single birth	6
20-24	rural	no education	female	25	poorest	tanker truck	no facility/bush/field	5	male	respondent's home	31			immediately	not a big problem	no	no	no		35	440156	25-29	1237	15	210	13	13	somali			no	25	age 18 or older	00000000000000000000BPPPPPPPP0000000000000000000000BPPPPPPPP000000	1210	1282	Birth	74	15	74	44	23	66	22	9	1	3	single birth	10
20-24	rural	primary	male	18	poorer	tube well or borehole	pit latrine without slab/open pit	10	female	respondent's home	32		mainly husband, partner	102	not a big problem	no	no	no	living with her	24	135742	20-24	1237	15	563	15	15	benishangul	6		yes	20	age 18 or older	000000000BPPPPPPPP00000000000000000000000BPPPPPPPP00000000000000BP	0	1293	Birth	74	15	74	33	24	56	23	9	1	3	single birth	9
20-24	urban	no education	male	29	richer	protected well	pit latrine without slab/open pit	on premises	female	government hospital	22		joint decision	102	not a big problem	no	no	no	living with her	16	93295	20-24	1237	13	358	12	12	somali			yes	22	age 18 or older	000BPPPPPPPP0000000000000BPPPPPPPP0000000000000000000BPPPPPPPP000000	0	1301	Birth	72	13	72	25	14	38	13	9	1	3	single birth	5
20-24	urban	higher	male	28	richest	piped to yard/plot	pit latrine without slab/open pit	on premises	male	government hospital		joint decision		immediately	big problem	no	no	no	living with her	61	45502	25-29	1237	12	426	19	19	gambela	3		yes	26	age 18 or older	3333333333333333333300000000BPPPPPPPP000000000000BPPPPPPPP00000000000	0	1256	Birth	71	12	71	70	0	0		9	2	1	single birth	8
20-24	urban	primary	female	21	richest	piped to neighbor	pit latrine without slab/open pit	on premises	female	government hospital	17	joint decision		immediately	big problem	no	no	no	staying elsewhere	33	131928	20-24	1237	14	193	14	14	benishangul	6		yes	23	age 18 or older	3333333333333333330BPPPPPPPP00NN0000BPPPPPPPP0033333333333333333330	1226	1284	Birth	73	14	73	42	9	50	8	9	1	3	single birth	12
20-24	rural	primary	female	22	poorer	rainwater	no facility/bush/field	30	male	respondent's home	22		joint decision	immediately	big problem	no	no	no	staying elsewhere	23	194855	20-24	1237	12	82	13	13	somali	1		yes	22	age 18 or older	00000000000BPPPPPPPP00000000000000BPPPPPPPP000000000000000000BPPPPPPP	0	1294	Birth	71	12	71	32	15	46	14	9	2	3	1st of multiple	10
20-24	urban	primary	male	30	richest	piped to neighbor	pit latrine with slab	on premises	male	government health center			joint decision	days: 1	big problem	no	no	no	living with her	17	205777	20-24	1237	16	440	3	3	afar	4		yes	23	age 18 or older	0BPPPPPPPP0333333333333333333333000000000000000000000000000000000	0	1300	Birth	75	16	75	26	0	0		9	1	1	single birth	4
20-24	rural	no education	male	33	poorest	unprotected spring	no facility/bush/field	120	female	respondent's home			joint decision	days: 1	big problem	no	no	no	living with her	53	41800	20-24	1237	14	283	4	4	afar			yes	20	age 18 or older	0BPPPPPPPP00000000000000000000000000000BPPPPPPPP0000000000000000000	0	1264	Birth	73	14	73	62	0	0		9	2	1	single birth	4
20-24	rural	no education	male	35	poorest	public tap/standpipe	no facility/bush/field	60	male	respondent's home	19		mainly respondent	205	not a big problem	no	no	no	living with her	22	193953	25-29	1237	14	362	4	4	afar			yes	26	age 18 or older	00000000BPPPPPPPP00000000000BPPPPPPPP0000000BPPPPPPPP00000000000000	1229	1295	Birth	73	14	73	31	12	42	11	9	1	4	single birth	11
20-24	rural	no education	male	45	middle	unprotected well	pit latrine without slab/open pit	on premises	female	government hospital	13		other	immediately	big problem	no	no	no	living with her	22	1082861	25-29	1237	15	543	13	13	somali			no	26	age 18 or older	0000000BPPPPPPPP0000BPPPPPPPP00000000BPPPPPPPP00000BPPPPPPPP000000	1228	1295	Birth	74	15	74	31	5	35	4	9	1	7	2nd of multiple	11
20-24	rural	no education	male	26	poorest	unprotected well	no facility/bush/field	240	female	respondent's home	36		joint decision	106	big problem	no	no	no	living with her	29	62250	20-24	1237	15	344	4	4	afar			yes	22	age 18 or older	00000000000000BPPPPPPPP000000000000000000000000000BPPPPPPPP0000000	0	1288	Birth	74	15	74	38	28	65	27	9	1	2	single birth	4
20-24	rural	secondary	male	28	poorer	river/dam/lake/ponds/stream/canal/irrigation channel	no facility/bush/field	30	female	government health center		joint decision		immediately	big problem	no	no	no	living with her	34	108112	20-24	1237	13	150	15	15	benishangul	12		yes	24	age 18 or older	33333333330BPPPPPPPP0BPPPPPPPP00000000000000000000000000000000000000	0	1283	Birth	72	13	72	43	0	0		9	2	1	single birth	11
20-24	rural	no education	male	26	poorest	unprotected well	no facility/bush/field	120	male	respondent's home	20		joint decision	immediately	not a big problem	no	no	no	living with her	55	340149	25-29	1237	15	22	13	13	somali			yes	25	age 18 or older	000000000000000000BPPPPPPPP0000000000000BPPPPPPPP000000000000BPPPP	0	1262	Birth	74	15	74	64	13	76	12	9	2	2	single birth	2
20-24	rural	primary	female	23	poorest	unprotected well	no facility/bush/field	140	female	respondent's home			joint decision	immediately	not a big problem	no	no	no	staying elsewhere	26	136151	20-24	1237	13	323	13	13	somali	7		yes	23	age 18 or older	0000000000000BPPPPPPPP0000000000000000000000000000000000000000000000	0	1291	Birth	72	13	72	35	0	0		9	1	1	single birth	7
20-24	rural	no education	male	45	poorest	public tap/standpipe	no facility/bush/field	60	male	respondent's home	29		mainly respondent	202	big problem	no	no	no	living with her	27	193953	25-29	1237	14	362	4	4	afar			yes	28	age 18 or older	0000000000000BPPPPPPPP000000000000000000000BPPPPPPPP000000000000000	1227	1290	Birth	73	14	73	36	22	57	21	9	1	5	single birth	6
20-24	urban	primary	female	29	richest	river/dam/lake/ponds/stream/canal/irrigation channel	pit latrine without slab/open pit	90	female	government hospital	81		joint decision	104	not a big problem	no	yes	no	staying elsewhere	31	77621	25-29	1237	15	221	19	19	gambela	4		yes	29	age 18 or older	0000000000000000BPPPPPPPP00000TPPPP0000000033333333333333333333333	1204	1286	Birth	74	15	74	40	0	45	5	9	1	2	single birth	2
20-24	rural	primary	female	26	poorest	river/dam/lake/ponds/stream/canal/irrigation channel	no facility/bush/field	40	male	respondent's home	50		mainly respondent	hours: 1	big problem	no	no	no	living with her	25	50075	25-29	1237	11	233	20	20	gambela	8		yes	26	age 18 or older	00000000000000BPPPPPPPP00000000000000000000000000000000000000000BPPPPP	1217	1292	Birth	70	11	70	34	42	75	41	9	1	3	single birth	8
20-24	rural	primary	male	30	poorest	river/dam/lake/ponds/stream/canal/irrigation channel	no facility/bush/field	5	female	respondent's home	25		mainly husband, partner	days: 1	big problem	no	no	no	living with her	70	25620	25-29	1237	14	106	20	20	gambela	7		yes	29	age 18 or older	00000BPPPPPPP0000000000000000000000000000000000000000000BPPPPPPPP00	1222	1247	Birth	73	14	73	79	0	0	16	9	2	4	single birth	11
20-24	rural	no education	female	45	poorest	river/dam/lake/ponds/stream/canal/irrigation channel	no facility/bush/field	20	female				joint decision		not a big problem	no	yes	no	staying elsewhere	43	176585	20-24	1237	13	564	4	4	afar			no	22	age 18 or older	000000000000000000000000000000TPPPPPPPP00000000000000000000000000000	1233	1274	Stillbirth	72	13	72	52	0	0	32	9
20-24	rural	no education	male	31	poorest	protected spring	no facility/bush/field	120	female	respondent's home	27		joint decision	immediately	big problem	no	no	no	living with her	63	281264	25-29	1237	15	198	13	13	somali			no	25	age 18 or older	00000000000000000000000000000BPPPPPPPP0000000000BPPPPPPPP000000000	1226	1254	Birth	74	15	74	72	0	0	19	9	2	4	single birth	6
20-24	rural	primary	male	34	richer	tube well or borehole	pit latrine without slab/open pit	18	male	government health post	35		mainly husband, partner	immediately	big problem	no	no	no	living with her	30	95891	25-29	1237	15	508	15	15	benishangul	4		yes	29	age 18 or older	000000000000000BPPPPPPPP00000000000000000000000000BPPPPPPPP0000000	1229	1287	Birth	74	15	74	39	27	65	26	9	1	5	single birth	3
20-24	rural	primary	female	22	poorer	tube well or borehole	pit latrine without slab/open pit	45	female	other home				immediately	big problem	no	no	no	living with her	66	138820	25-29	1237	14	569	15	15	benishangul	3		no	25	age 18 or older	PPPPPPPPP0000000000000000000000000000000000000000000BPPPPPPPP000000	0	1251	Birth	73	14	73	75	0	0		9	1	1	single birth	3
20-24	rural	primary	male	28	middle	tube well or borehole	no facility/bush/field	30	female	other home	19		joint decision	hours: 1	not a big problem	no	no	no	living with her	23	151296	20-24	1237	15	285	15	15	benishangul	5		yes	21	age 18 or older	00000000BPPPPPPPP00000000000BPPPPPPPP00000000000000000000000000000	0	1294	Birth	74	15	74	32	12	43	11	9	1	2	single birth	10
20-24	rural	no education	female	23	poorest	river/dam/lake/ponds/stream/canal/irrigation channel	no facility/bush/field	30	female	respondent's home	21		mainly husband, partner	immediately	big problem	no	no	no	living with her	30	156440	20-24	1237	15	186	13	13	somali			yes	23	age 18 or older	000000000000000BPPPPPPPP3333333333300BPPPPPPPP1111111111100BPPPPPP	1225	1287	Birth	74	15	74	39	14	52	13	9	1	4	single birth	3
20-24	rural	no education	male	30	poorest	tube well or borehole	pit latrine without slab/open pit	10	male	respondent's home	25		mainly respondent	immediately	not a big problem	no	no	no	living with her	51	37168	25-29	1237	15	46	20	20	gambela			no	25	age 18 or older	000000000000000000033333333333333333BPPPPPPPP3333333333333333BPPPP	1216	1266	Birth	74	15	74	60	17	76	16	9	1	4	single birth	6
20-24	urban	primary	male	35	richest	piped into dwelling	flush to pit latrine	on premises	male	government hospital	29	joint decision		immediately	big problem	no	no	no	living with her	28	41939	25-29	1237	15	469	19	19	gambela	7		yes	26	age 18 or older	3333333333330BPPPPPPPP000333333333333333000BPPPPPPPP03333333333333	1198	1289	Birth	74	15	74	37	22	58	21	9	1	3	single birth	5
20-24	urban	no education	male	40	middle	piped to neighbor	pit latrine with slab	on premises	female	respondent's home	98		mainly husband, partner	immediately	big problem	no	no	no	living with her	41	415363	25-29	1237	12	556	12	12	somali			no	25	age 18 or older	00000000000000000000000000000BPPPPPPPP0000000000000000000000000000000	1178	1276	Birth	71	12	71	50	0	0	89	9	1	2	single birth	4
20-24	rural	no education	male	28	poorest	protected well	no facility/bush/field	15	male	respondent's home				immediately	not a big problem	no	no	no	living with her	56	216112	25-29	1237	13	573	13	13	somali			no	25	age 18 or older	PPPPP0000000BPPPPPPPP0000000000000000000000BPPPPPPPP0000000000000000	0	1261	Birth	72	13	72	65	0	0		9	2	1	single birth	1
20-24	rural	primary	male	35	poorest	tube well or borehole	no facility/bush/field	30	male	respondent's home	41		mainly husband, partner	immediately	big problem	no	no	no	living with her	55	137479	25-29	1237	15	433	15	15	benishangul	3		yes	25	age 18 or older	0000000BPPPPPPPP000000000000000000000000BPPPPPPPP00000000000000000	1221	1262	Birth	74	15	74	64	0	0	32	9	2	3	single birth	2
20-24	rural	secondary	male	31	poorest	protected well	no facility/bush/field	5	female	government health center	38			immediately	big problem	no	no	no	living with her	59	22155	25-29	1237	12	446	20	20	gambela	10		no	28	age 18 or older	PP000000000000000000033300000000000000000000000BPPPPPPPP0000000000000	1220	1258	Birth	71	12	71	68	0	0	29	9	1	2	single birth	10
20-24	rural	no education	female	22	poorest	protected well	no facility/bush/field	30	female	respondent's home				immediately	big problem	no	no	no		43	190030	20-24	1237	14	146	13	13	somali			no	22	age 18 or older	00000000000000000000000000000BPPPPPPPP00000000000000000000000000000	0	1274	Birth	73	14	73	52	0	0		9	1	1	single birth	2
20-24	rural	no education	female	54	poorest	tube well or borehole	no facility/bush/field	15	female	respondent's home			mainly husband, partner	105	big problem	no	no	no	staying elsewhere	37	82214	25-29	1237	12	559	15	15	benishangul			yes	26	age 18 or older	0000000000000000000000000BPPPPPPPP00000000000000000000000000000000000	0	1280	Birth	71	12	71	46	0	0		9	1	1	single birth	8
20-24	rural	primary	female	53	poorest	river/dam/lake/ponds/stream/canal/irrigation channel	no facility/bush/field	120	female	respondent's home	29		joint decision	days: 1	not a big problem	no	no	no	living with her	68	76858	20-24	1237	13	336	4	4	afar	2		yes	24	age 18 or older	000000BPPPPPPPP000000000000000BPPPPPPPP0000000000000000BPPPPPPPP0000	1219	1249	Birth	72	13	72	77	0	0	21	9	3	2	single birth	1
20-24	rural	no education	male	30	poorest	unprotected well	no facility/bush/field	120	male	respondent's home	37		joint decision	immediately	big problem	no	no	no	living with her	40	425715	25-29	1237	14	269	13	13	somali			yes	25	age 18 or older	000000000BPPPPPPPP00000000BPPPPPPPP00000000000000000000000000000BPP	0	1277	Birth	73	14	73	49	30	78	29	9	2	2	single birth	5
20-24	rural	no education	male	55	poorest	unprotected well	no facility/bush/field	180	male	respondent's home	26		mainly respondent	immediately	big problem	no	no	no	living with her	53	36883	20-24	1237	15	348	4	4	afar			yes	24	age 18 or older	00000BPPPPPPPP000000000000000000000000BPPPPPPPP00000000000000000BP	0	1264	Birth	74	15	74	62	18	79	17	9	2	2	single birth	4
20-24	rural	no education	male	75	poorest	public tap/standpipe	no facility/bush/field	30	female	respondent's home	25		mainly husband, partner	immediately	not a big problem	no	no	no	living with her	36	359625	25-29	1237	12	367	13	13	somali			yes	28	age 18 or older	0000000000BPPPPPPPP00000BPPPPPPPP00000000000000000BPPPPPPPP00000000BP	1213	1281	Birth	71	12	71	45	18	62	17	9	2	6	single birth	9
20-24	rural	primary	male	30	middle	tube well or borehole	pit latrine without slab/open pit	10	male	government health center	19			immediately	not a big problem	no	no	no	living with her	71	153920	25-29	1237	15	409	15	15	benishangul	6		no	28	age 18 or older	PPPPPPP0000000000000000000000BPPPPPPPP000000000000000000BPPPPPPPP0	1226	1246	Birth	74	15	74	80	0	0	11	9	2	2	single birth	10
20-24	rural	primary	male	40	richer	tube well or borehole	pit latrine without slab/open pit	15	female	government hospital	37		joint decision	hours: 1	not a big problem	no	no	no	living with her	19	95891	25-29	1237	15	508	15	15	benishangul	4		yes	28	age 18 or older	0000BPPPPPPPP0000000000000000000000000000BPPPPPPPP0000000000000000	1235	1298	Birth	74	15	74	28	29	56	28	9	1	4	single birth	2
20-24	rural	no education	male	33	poorest	unprotected well	no facility/bush/field	90	female	respondent's home	26		mainly husband, partner	immediately	big problem	no	no	no	living with her	20	547845	25-29	1237	11	480	13	13	somali			no	28	age 18 or older	000000000BPPPPPPPP000000000000000000BPPPPPPPP000000000000000000000BPPP	1209	1297	Birth	70	11	70	29	19	47	18	9	1	4	single birth	1
20-24	rural	primary	male	30	richer	tube well or borehole	pit latrine without slab/open pit	60	female	respondent's home	26	mainly respondent		immediately	big problem	no	no	no	living with her	27	143955	25-29	1237	14	275	15	15	benishangul	4		yes	28	age 18 or older	3333333333333BPPPPPPPP000000000000000000BPPPPPPPP000000000000000000	1233	1290	Birth	73	14	73	36	19	54	18	9	1	4	single birth	6
20-24	rural	no education	male	63	poorest	unprotected well	no facility/bush/field	30	female	respondent's home	12		mainly husband, partner	immediately	big problem	no	no	no	living with her	20	340149	20-24	1237	15	22	13	13	somali			yes	23	age 18 or older	00000BPPPPPPPP0000BPPPPPPPP00000000000000000000000BPPPPPPPP0000000	0	1297	Birth	74	15	74	29	5	33	4	9	1	3	single birth	1
20-24	rural	no education	female	20	poorest	tube well or borehole	no facility/bush/field	50	female	respondent's home			mainly husband, partner	103	big problem	no	no	no	living with her	30	12976	20-24	1237	11	618	20	20	gambela			yes	20	age 18 or older	0000000000000000000BPPPPPPPP000000000000000000000000000000000000000000	0	1287	Birth	70	11	70	39	0	0		9	1	1	single birth	3
20-24	rural	no education	male	30	poorest	unprotected spring	no facility/bush/field	30	female	respondent's home	28		joint decision		not a big problem	no	no	no	living with her	51	43106	25-29	1237	13	235	4	4	afar			no	26	age 18 or older	0000000000000000000000000000BPPPPPPPP0BPPPPPPPP00000000000000000000B	0	1266	Birth	72	13	72	60	21	80	20	9	2	2	single birth	6
20-24	rural	secondary	male	32	richest	protected well	pit latrine without slab/open pit	30	female	government health center		joint decision		days: 1	not a big problem	no	no	no	living with her	22	41967	20-24	1237	15	525	20	20	gambela	10		yes	20	age 18 or older	3300000BPPPPPPPP00033333333333333333333333000000000000000000000000	0	1295	Birth	74	15	74	31	0	0		9	1	1	single birth	11
20-24	urban	secondary	female	25	middle	public tap/standpipe	pit latrine without slab/open pit	30	male	respondent's home	33	joint decision		immediately	not a big problem	no	no	no	staying elsewhere	37	143970	20-24	1237	13	533	14	14	benishangul	no years completed at level v106		no	21	age 18 or older	222222222222222220000000BPPPPPPPP000000000000000000000000BPPPPPPPP00	1193	1280	Birth	72	13	72	46	25	70	24	9	1	3	single birth	8
20-24	rural	no education	male	30	poorest	unprotected well	pit latrine without slab/open pit	60	female	respondent's home	23		joint decision	immediately	not a big problem	no	no	no	living with her	28	247547	25-29	1237	12	301	13	13	somali			yes	26	age 18 or older	0000000000000000BPPPPPPPP000000000000000BPPPPPPPP0000000000000BPPPPPP	0	1289	Birth	71	12	71	37	16	52	15	9	1	3	single birth	5
20-24	rural	primary	male	36	richest	protected spring	pit latrine without slab/open pit	10	male	other home				immediately	not a big problem	no	no	no		57	37168	20-24	1237	15	46	20	20	gambela	6		no	24	age 18 or older	000000000000000003333333333333333333300000BPPPPPPPP001111100000000	0	1260	Birth	74	15	74	66	0	0		9	1	1	single birth	12
20-24	rural	no education	female	21	poorest	protected well	no facility/bush/field	180	male	respondent's home	25			hours: 1	big problem	no	no	no	living with her	38	80695	20-24	1237	13	368	4	4	afar			no	21	age 18 or older	PPPPPP0000000000000000000BPPPPPPPP0000000000000000BPPPPPPPP000000000	0	1279	Birth	72	13	72	47	17	63	16	9	1	2	single birth	7
20-24	rural	primary	male	35	poorest	tube well or borehole	no facility/bush/field	30	male	respondent's home	33		mainly husband, partner	immediately	big problem	no	no	no	living with her	22	137479	25-29	1237	15	433	15	15	benishangul	3		yes	25	age 18 or older	0000000BPPPPPPPP000000000000000000000000BPPPPPPPP00000000000000000	1221	1295	Birth	74	15	74	31	25	55	24	9	1	4	single birth	11
20-24	rural	no education	male	27	poorest	river/dam/lake/ponds/stream/canal/irrigation channel	no facility/bush/field	30	female	respondent's home	54		other	immediately	not a big problem	no	no	no	living with her	13	290046	25-29	1237	12	138	13	13	somali			yes	25	age 18 or older	0BPPPPPPPP000000000000000000000000000000000000000000000BPPPPPPPP00000	1219	1304	Birth	71	12	71	22	46	67	45	9	1	4	single birth	8
20-24	rural	no education	male	61	poorest	public tap/standpipe	no facility/bush/field	20	male	respondent's home			other	105	not a big problem	no	no	no	living with her	56	31765	20-24	1237	15	599	4	4	afar			yes	20	age 18 or older	000000BPPPPPPPP00000000000000000000000000BPPPPPPPP0000000000000000	0	1261	Birth	74	15	74	65	0	0		9	2	1	single birth	1
20-24	rural	primary	female	26	middle	tube well or borehole	no facility/bush/field	30	female	government health center	36		mainly respondent	102	not a big problem	no	no	no	staying elsewhere	41	167386	25-29	1237	15	407	15	15	benishangul	6		yes	26	age 18 or older	00BPPPPPPPP000000000000000BPPPPPPPP000000000000000000000000000BPPP	1214	1276	Birth	74	15	74	50	28	77	27	9	2	3	single birth	4
20-24	rural	no education	male	28	poorest	unprotected well	no facility/bush/field	240	female	respondent's home	32			immediately	big problem	no	no	no	living with her	64	287430	25-29	1237	15	527	13	13	somali			no	27	age 18 or older	PPPPP000000000000000000000BPPPPPPPP00000000000000BPPPPPPPP00000000	1220	1253	Birth	74	15	74	73	0	0	24	9	2	3	single birth	5
20-24	rural	secondary	female	56	poorest	river/dam/lake/ponds/stream/canal/irrigation channel	no facility/bush/field	10	female	respondent's home	82		mainly respondent	hours: 1	big problem	no	no	no	staying elsewhere	16	25620	25-29	1237	14	106	20	20	gambela	10		yes	27	age 18 or older	00BPPPPPPPP00000000000000000000000000000000000000000000000000000000	1219	1301	Birth	73	14	73	25	0	0	73	9	1	4	single birth	5
20-24	rural	secondary	male	35	poorest	public tap/standpipe	no facility/bush/field	30	male	respondent's home	24		joint decision	immediately	not a big problem	no	no	no	living with her	13	12409	25-29	1237	12	370	20	20	gambela	10		yes	25	age 18 or older	0BPPPPPPPP000000000000000BPPPPPPPP000000000000000000000000000000000BP	1204	1304	Birth	71	12	71	22	16	37	15	9	1	4	single birth	8
20-24	rural	no education	male	67	poorest	river/dam/lake/ponds/stream/canal/irrigation channel	no facility/bush/field	30	male	government health center				immediately	big problem	no	no	no		55	94466	20-24	1237	13	135	4	4	afar			yes	20	age 18 or older	0000000000BPPPPPPPP00000000000000000000000BPPPPPPPP00000000000000000	0	1262	Birth	72	13	72	64	0	0		9	2	1	single birth	2
20-24	rural	no education	male	32	poorest	protected well	no facility/bush/field	20	male	respondent's home			joint decision	immediately	big problem	no	yes	no	living with her	39	324169	20-24	1237	14	630	13	13	somali			no	24	age 18 or older	00000000000TPPPPPPPP00000BPPPPPPPP000000000000000000000000000000000	0	1278	Birth	73	14	73	48	0	0		9	1	1	single birth	6
20-24	rural	primary	male	45	poorest	tube well or borehole	no facility/bush/field	240	female	respondent's home	34		joint decision	immediately	big problem	no	no	no	living with her	38	12409	25-29	1237	12	370	20	20	gambela	4		yes	25	age 18 or older	00000000000000000000000000BPPPPPPPP00000000000000000000000000BPPPPPPP	0	1279	Birth	71	12	71	47	27	73	26	9	1	2	single birth	7
20-24	rural	primary	male	23	poorest	protected spring	no facility/bush/field	20	female	respondent's home	37	joint decision		immediately	big problem	no	no	no	living with her	63	137479	25-29	1237	15	433	15	15	benishangul	3		yes	26	age 18 or older	333333333330000000000000BPPPPPPPP000000000000000BPPPPPPPP000000000	1217	1254	Birth	74	15	74	72	0	0	28	9	2	3	single birth	6
20-24	urban	secondary	male	32	richest	piped to neighbor	other	on premises	male	government hospital		joint decision		immediately	not a big problem	no	no	no	living with her	63	41939	25-29	1237	15	469	19	19	gambela	10		no	27	age 18 or older	111111111111111111111111111111111111111111111110BPPPPPPPP000000000	0	1254	Birth	74	15	74	72	0	0		9	1	1	single birth	6
20-24	urban	no education	female	60	richest	public tap/standpipe	pit latrine with slab	30	female	respondent's home	32			102	big problem	no	no	no	staying elsewhere	55	52120	25-29	1237	14	114	19	19	gambela			no	26	age 18 or older	PPP000000000000000000000000000BPPPPPPPP00BPPPPPPPP00000000000000000	1230	1262	Birth	73	14	73	64	0	0	23	9	2	2	single birth	2
20-24	rural	no education	male	68	poorest	unprotected spring	pit latrine without slab/open pit	20	female	respondent's home			joint decision	203	big problem	no	no	no	staying elsewhere	61	186708	20-24	1237	16	632	4	4	afar			no	22	age 18 or older	000000000000000000000000000000000000000000000BPPPPPPPP00000000000	0	1256	Birth	75	16	75	70	0	0		9	1	1	single birth	8
20-24	rural	no education	male	25	poorest	protected well	no facility/bush/field	60	female	respondent's home				102	not a big problem	no	no	no	living with her	55	282490	20-24	1237	14	92	13	13	somali			no	21	age 18 or older	PPPPPPPP0000BPPPPPPPP00000000000000000000BPPPPPPPP00000000000000000	0	1262	Birth	73	14	73	64	0	0		9	2	1	single birth	2
20-24	rural	primary	male	28	richer	protected spring	pit latrine without slab/open pit	10	female	respondent's home	53		joint decision	within first hour	not a big problem	no	no	no	living with her	15	145815	20-24	1237	14	65	15	15	benishangul	7		yes	23	age 18 or older	0BPPPPPPPP00000000033333333333333333333333333333333330BPPPPPPPP3333	0	1302	Birth	73	14	73	24	45	68	44	9	1	2	single birth	6
20-24	rural	primary	male	31	middle	protected spring	pit latrine without slab/open pit	5	male	respondent's home	43		mainly respondent		big problem	no	no	no	living with her	57	58905	20-24	1237	15	371	20	20	gambela	8		no	23	age 18 or older	000000000000000000000000000000000000000000BPPPPPPPP000000000000000	1217	1260	Birth	74	15	74	66	0	0	34	9	1	2	single birth	12
20-24	urban	higher	female	60	richest	piped to yard/plot	ventilated improved pit latrine (vip)	on premises	female	private hospital	39		joint decision	immediately	not a big problem	no	no	no	staying elsewhere	24	171758	25-29	1237	16	64	12	12	somali	3		yes	25	age 18 or older	00000000BPPPPPPPP000000000000000000000000000000BPPPPPPPP000000000	0	1293	Birth	75	16	75	33	31	63	30	9	1	2	single birth	9
20-24	rural	no education	male	53	poorest	unprotected spring	no facility/bush/field	120	male	respondent's home	9			116	big problem	no	no	no		43	126382	25-29	1237	14	130	4	4	afar			yes	25	age 18 or older	0BPPPPPPPPP000000000000000000BPPPPPPPPBPPPPPPPP00000000000000000000	1227	1274	Birth	73	14	73	52	1	52	0	9	2	3	single birth	2
20-24	rural	primary	male	28	poorest	tube well or borehole	no facility/bush/field	10	female	respondent's home			mainly respondent	immediately	big problem	no	no	no	living with her	64	169804	20-24	1237	13	515	15	15	benishangul	3		yes	21	age 18 or older	BPPPPPPPP000000000000000000000000000000000000000000BPPPPPPPP00000000	0	1253	Birth	72	13	72	73	0	0		9	2	1	single birth	5
20-24	rural	higher	female	25	poorest	tube well or borehole	no facility/bush/field	5	male	respondent's home	34		other	106	big problem	no	no	no	staying elsewhere	15	32393	20-24	1237	13	417	20	20	gambela	3		yes	23	age 18 or older	00BPPPPPPPP0000000000000000000000000BPPPPPPPP00000000000000000000000	1228	1302	Birth	72	13	72	24	26	49	25	9	1	4	single birth	6
20-24	rural	primary	male	32	poorest	public tap/standpipe	pit latrine without slab/open pit	5	female	respondent's home		joint decision		202	big problem	no	no	no	living with her	44	141171	20-24	1237	15	374	15	15	benishangul	3		yes	24	age 18 or older	33333333333333333333333333000BPPPPPPPP0000000000000000000000000000	0	1273	Birth	74	15	74	53	0	0		9	1	1	single birth	1
20-24	rural	primary	male	25	poorest	unprotected well	no facility/bush/field	30	male	respondent's home			joint decision	202	big problem	no	no	no	living with her	40	520739	20-24	1237	14	492	13	13	somali	4		yes	20	age 18 or older	BPPPPPPPP00000000000000000BPPPPPPPP00000000000000000000000000000000	0	1277	Birth	73	14	73	49	0	0		9	2	1	single birth	5
20-24	rural	secondary	female	25	poorest	tube well or borehole	pit latrine without slab/open pit	10	male	respondent's home			joint decision	immediately	not a big problem	no	no	no	staying elsewhere	71	42998	25-29	1237	13	448	20	20	gambela	no years completed at level v106		yes	25	age 18 or older	000000BPPPPPPPP00000000000000BPPPPPPPP00000000000000000000BPPPPPPPP0	0	1246	Birth	72	13	72	80	0	0		9	3	1	single birth	10
20-24	rural	no education	male	62	poorest	unprotected well	no facility/bush/field	30	male	respondent's home	24		joint decision	immediately	big problem	no	no	no	living with her	44	425715	25-29	1237	14	269	13	13	somali			yes	29	age 18 or older	0000BPPPPPPPP00000000000000000BPPPPPPPP000000000000000BPPPPPPPP0000	1231	1273	Birth	73	14	73	53	16	68	15	9	2	5	single birth	1
20-24	rural	no education	male	38	poorest	unprotected spring	no facility/bush/field	60	female	respondent's home	29		mainly respondent	117	big problem	no	no	no	living with her	40	126382	25-29	1237	14	130	4	4	afar			yes	26	age 18 or older	00000000000000000000000000BPPPPPPPP00000000000000000000BPPPPPPPP000	1203	1277	Birth	73	14	73	49	21	69	20	9	1	4	single birth	5
20-24	rural	no education	female	28	poorest	river/dam/lake/ponds/stream/canal/irrigation channel	no facility/bush/field	60	female	respondent's home	58		joint decision	203	not a big problem	no	no	no	living with her	40	415601	25-29	1237	11	7	13	13	somali			yes	28	age 18 or older	00000BPPPPPPPP000000000000000BPPPPPPPP00000000000000000000000000000000	1219	1277	Birth	70	11	70	49	0	0	49	9	2	3	single birth	5
20-24	rural	primary	male	31	middle	public tap/standpipe	pit latrine without slab/open pit	10	male	respondent's home				immediately	big problem	no	no	no	living with her	46	141171	25-29	1237	15	374	15	15	benishangul	7		no	25	age 18 or older	PP00033333333333333333333330000BPPPPPPPP00033333333333333333333333	0	1271	Birth	74	15	74	55	0	0		9	1	1	single birth	11
20-24	rural	primary	male	26	poorer	piped to neighbor	pit latrine with slab	on premises	male	government health center	14		joint decision	immediately	big problem	no	no	no	living with her	37	296928	20-24	1237	13	95	13	13	somali	1		yes	22	age 18 or older	0000000000BPPPPPPPP00000BPPPPPPPP00000BPPPPPPPP000000BPPPPPPPP000000	0	1280	Birth	72	13	72	46	6	51	5	9	2	3	single birth	8
20-24	rural	no education	male	45	poorest	unprotected spring	pit latrine without slab/open pit	120	female	respondent's home	37		mainly husband, partner	immediately	big problem	no	no	no	living with her	66	108112	25-29	1237	13	150	15	15	benishangul			yes	28	age 18 or older	000000000000000000000000000000000000000BPPPPPPPP00000BPPPPPPPP000000	1214	1251	Birth	72	13	72	75	0	0	28	9	2	4	single birth	3
20-24	rural	no education	female	26	poorest	protected well	pit latrine with slab	30	male	respondent's home	38			immediately	big problem	no	yes	no	staying elsewhere	53	1082861	25-29	1237	15	543	13	13	somali			yes	26	age 18 or older	PPP0000000000000BPPPPPPPP0000TPPPPPPP0BPPPPPPPP0000000000000000000	1226	1264	Birth	74	15	74	62	0	0	29	9	2	5	single birth	4
20-24	rural	primary	male	65	poorer	tube well or borehole	pit latrine without slab/open pit	60	male	government health center	38			immediately	not a big problem	no	no	no	living with her	62	166429	25-29	1237	14	6	15	15	benishangul	7		no	28	age 18 or older	PPPPPPPP0000000000000000BPPPPPPPP000000000000000BPPPPPPPP0000000000	1217	1255	Birth	73	14	73	71	0	0	29	9	2	3	single birth	7
20-24	rural	no education	female	21	poorest	tube well or borehole	no facility/bush/field	30	male	respondent's home	24		joint decision	immediately	big problem	no	no	no	staying elsewhere	27	192455	20-24	1237	13	484	4	4	afar			yes	21	age 18 or older	00000000000000BPPPPPPPP000000000000000BPPPPPPPP000000000000000000000	0	1290	Birth	72	13	72	36	16	51	15	9	1	2	single birth	6
20-24	rural	no education	male	25	poorer	tube well or borehole	pit latrine without slab/open pit	60	female	respondent's home		joint decision		immediately	big problem	no	no	no	living with her	31	262621	20-24	1237	13	88	15	15	benishangul			yes	21	age 18 or older	NNNNNNNNNNNNNN0000BPPPPPPPP00000000000000000000000000000000000000000	0	1286	Birth	72	13	72	40	0	0		9	1	1	single birth	2
20-24	rural	no education	male	30	poorest	unprotected spring	no facility/bush/field	60	male	respondent's home	27		joint decision	immediately	big problem	no	no	no	living with her	19	126382	20-24	1237	14	130	4	4	afar			yes	20	age 18 or older	00000BPPPPPPPP0000000000000000000BPPPPPPPP0000000000000000000000000	0	1298	Birth	73	14	73	28	20	47	19	9	1	2	single birth	2
20-24	rural	no education	male	30	poorest	unprotected spring	pit latrine without slab/open pit	20	female	government health center	22		mainly husband, partner	immediately	not a big problem	no	no	no	living with her	14	140961	25-29	1237	12	35	15	15	benishangul			yes	26	age 18 or older	00BPPPPPPPP0000000000000BPPPPPPPP00000000BPPPPPPPP0BPPPPPPPP0BPPPPPPP	1220	1303	Birth	71	12	71	23	14	36	13	9	1	6	single birth	7
20-24	rural	secondary	female	56	richer	unprotected well	no facility/bush/field	60	male	government hospital			joint decision	immediately	not a big problem	no	no	no	staying elsewhere	63	136151	25-29	1237	13	323	13	13	somali	10		no	29	age 18 or older	0000000000000000000000000000BPPPPPPPP0000000000000BPPPPPPPP000000000	0	1254	Birth	72	13	72	72	0	0		9	2	1	single birth	6
20-24	rural	secondary	female	39	poorest	tube well or borehole	no facility/bush/field	15	male	government health center			mainly respondent	immediately	big problem	no	no	no	staying elsewhere	27	19354	20-24	1237	12	346	20	20	gambela	9		yes	20	age 18 or older	000000000000000BPPPPPPPP000000000333333333333333333333300000000000000	0	1290	Birth	71	12	71	36	0	0		9	1	1	single birth	6
20-24	rural	primary	male	30	middle	unprotected well	pit latrine without slab/open pit	60	male	respondent's home	22		joint decision	immediately	big problem	no	no	no	living with her	20	166429	20-24	1237	14	6	15	15	benishangul	4		yes	23	age 18 or older	000000BPPPPPPP000000000000000BPPPPPPP000000000000000000000000BPPPPP	0	1297	Birth	73	14	73	28	16	43	15	8	1	3	single birth	1
20-24	rural	no education	male	31	poorest	unprotected well	no facility/bush/field	240	female	respondent's home	14			immediately	not a big problem	no	no	no	living with her	26	324169	20-24	1237	14	630	13	13	somali			no	24	age 18 or older	PPPPPPP00000BPPPPPPPP00000BPPPPPPPP000000000BPPPPPPPP00000BPPPPPPPP	1234	1291	Birth	73	14	73	35	6	40	5	9	1	6	single birth	7
20-24	rural	primary	male	23	middle	river/dam/lake/ponds/stream/canal/irrigation channel	pit latrine without slab/open pit	30	male	respondent's home	42			immediately	big problem	no	no	no	living with her	44	149906	25-29	1237	13	161	15	15	benishangul	7		no	28	age 18 or older	PP00003333333300000000000000000BPPPPPPPP0000000000000000000000000000	1231	1273	Birth	72	13	72	53	0	0	33	9	1	3	single birth	1
20-24	rural	no education	male	31	poorest	unprotected well	no facility/bush/field	30	male	other home	18		joint decision	103	not a big problem	no	yes	no	living with her	46	216112	25-29	1237	13	573	13	13	somali			no	28	age 18 or older	00TPP0000000000000000000000000000BPPPPPPPP000000000BPPPPPPPP00000BPP	1217	1271	Birth	72	13	72	55	10	64	9	9	1	6	single birth	11
20-24	rural	primary	male	30	poorest	protected well	no facility/bush/field	120	male	respondent's home	32		joint decision	immediately	big problem	no	no	no	living with her	56	178293	25-29	1237	13	164	13	13	somali	7		yes	25	age 18 or older	0BPPPPPPPP0000000000000000BPPPPPPPP00000000BPPPPPPPP0000000000000000	1228	1261	Birth	72	13	72	65	0	0	24	9	3	2	single birth	1
20-24	rural	no education	female	33	poorest	river/dam/lake/ponds/stream/canal/irrigation channel	no facility/bush/field	120	male	respondent's home	23			103	big problem	no	no	no	living with her	46	70855	25-29	1237	13	37	4	4	afar			no	25	age 18 or older	PPPPP0000000000000000000000000000BPPPPPPPP00000000000000BPPPPPPPP000	1222	1271	Birth	72	13	72	55	15	69	14	9	1	3	single birth	11
20-24	rural	primary	male	21	richer	unprotected spring	pit latrine without slab/open pit	10	male	respondent's home		mainly husband, partner		immediately	not a big problem	no	no	no	living with her	57	73384	20-24	1237	12	244	15	15	benishangul	6		yes	20	age 18 or older	303333333333333333333333330BPPPPPPPP000000000BPPPPPPPP000000000000000	0	1260	Birth	71	12	71	66	0	0		9	2	1	single birth	12
20-24	rural	no education	male	30	poorest	unprotected well	no facility/bush/field	180	female	respondent's home	15			immediately	big problem	no	no	no	living with her	43	311202	20-24	1237	13	116	13	13	somali			no	22	age 18 or older	PPPPPPPP0000000000000000000000BPPPPPPPP0000000BPPPPPPPP0000000000000	0	1274	Birth	72	13	72	52	8	59	7	9	1	2	single birth	2
20-24	rural	no education	male	65	poorest	river/dam/lake/ponds/stream/canal/irrigation channel	no facility/bush/field	5	female	respondent's home			mainly respondent	within first hour	big problem	no	no	no	staying elsewhere	32	10197	25-29	1237	12	260	20	20	gambela			yes	25	age 18 or older	00000000000000000000BPPPPPPPP0000000000000000000000000000000000000000	0	1285	Birth	71	12	71	41	0	0		9	1	1	single birth	1
20-24	rural	no education	male	37	poorest	river/dam/lake/ponds/stream/canal/irrigation channel	pit latrine without slab/open pit	20	male	respondent's home			mainly husband, partner	103	big problem	no	no	no	living with her	47	176585	20-24	1237	13	564	4	4	afar			yes	21	age 18 or older	00000000000000BPPPPPPPP00000000000BPPPPPPPP0000000000000000000000000	0	1270	Birth	72	13	72	56	0	0		9	3	1	single birth	10
20-24	urban	primary	female	25	poorer	protected spring	pit latrine without slab/open pit	10	female	respondent's home	12			immediately	not a big problem	no	no	no	living with her	56	194199	25-29	1237	12	377	12	12	somali	7		no	26	age 18 or older	PPPPPPP00000BPPPPPPPP00000000000000000000000BPPPPPPPP000BPPPPPPPP0000	1214	1261	Birth	71	12	71	65	4	68	3	9	2	4	single birth	1
20-24	urban	secondary	female	25	middle	public tap/standpipe	pit latrine without slab/open pit	30	male	respondent's home	53	joint decision		immediately	not a big problem	no	no	no	staying elsewhere	70	143970	20-24	1237	13	533	14	14	benishangul	no years completed at level v106		no	21	age 18 or older	222222222222222220000000BPPPPPPPP000000000000000000000000BPPPPPPPP00	1193	1247	Birth	72	13	72	79	0	0	45	9	2	2	single birth	11
20-24	rural	no education	male	40	poorest	river/dam/lake/ponds/stream/canal/irrigation channel	no facility/bush/field	30	male	respondent's home	23			days: 1	not a big problem	no	no	no	living with her	56	186708	25-29	1237	16	632	4	4	afar			no	28	age 18 or older	PPPPPPPPP0000000000000000000000000000000BPPPPPPPP00000000000000BP	1203	1261	Birth	75	16	75	65	15	79	14	9	1	5	single birth	1
20-24	rural	no education	female	29	poorest	protected spring	no facility/bush/field	10	male	respondent's home	47		mainly respondent	120	big problem	no	no	no	staying elsewhere	54	78850	25-29	1237	12	4	4	4	afar			yes	29	age 18 or older	00BPPPPPPPP0000000000000000000000000000000BPPPPPPPP000000000000000000	1216	1263	Birth	71	12	71	63	0	0	38	9	2	2	single birth	3
20-24	rural	no education	male	36	poorest	public tap/standpipe	no facility/bush/field	5	male	respondent's home				hours: 1	not a big problem	no	no	no	living with her	63	32634	20-24	1237	12	620	4	4	afar			no	20	age 18 or older	PPPPPPP0000000000000000000000BPPPPPPPP0000BPPPPPPPPBPPPPPPPP000000000	0	1254	Birth	71	12	71	72	0	0		9	3	1	single birth	6
20-24	rural	no education	male	30	poorest	unprotected spring	pit latrine without slab/open pit	20	female	government health center	16		mainly husband, partner	immediately	not a big problem	no	no	no	living with her	36	140961	25-29	1237	12	35	15	15	benishangul			yes	26	age 18 or older	00BPPPPPPPP0000000000000BPPPPPPPP00000000BPPPPPPPP0BPPPPPPPP0BPPPPPPP	1220	1281	Birth	71	12	71	45	9	53	8	9	2	5	single birth	9
20-24	rural	primary	female	28	middle	river/dam/lake/ponds/stream/canal/irrigation channel	pit latrine without slab/open pit	30	male	respondent's home	20		mainly respondent	102	not a big problem	no	no	no	living with her	66	92881	25-29	1237	13	621	15	15	benishangul	5		yes	28	age 18 or older	0000000000000BPPPPPPPP0000000000000000000000000000000BPPPPPPPP000000	1230	1251	Birth	72	13	72	75	0	0	12	9	2	2	single birth	3
20-24	rural	no education	male	27	poorer	tube well or borehole	pit latrine without slab/open pit	15	female	respondent's home	35		mainly respondent	days: 1	big problem	no	no	no	living with her	18	97632	20-24	1237	12	36	15	15	benishangul			no	22	age 18 or older	000000BPPPPPPPP000000000000000000000000000BPPPPPPPP000000000000000000	0	1299	Birth	71	12	71	27	28	54	27	9	1	2	single birth	3
20-24	rural	no education	male	27	poorest	public tap/standpipe	no facility/bush/field	180	male	respondent's home			joint decision	202	not a big problem	no	no	no	living with her	66	32634	20-24	1237	12	620	4	4	afar			no	20	age 18 or older	000000000000000000000000000000BPPPPPPPP000000000000000BPPPPPPPP000000	0	1251	Birth	71	12	71	75	0	0		9	2	1	single birth	3
20-24	rural	no education	male	33	poorest	river/dam/lake/ponds/stream/canal/irrigation channel	no facility/bush/field	360	female	respondent's home	14		joint decision	102	big problem	no	no	no	living with her	52	212444	20-24	1237	14	127	4	4	afar			no	22	age 18 or older	00000000000000000BPPPPPPPP00BPPPPPPPP0BPPPPPPPP000000BPPPPPPPP00000	0	1265	Birth	73	14	73	61	7	67	6	9	4	2	1st of multiple	5
20-24	rural	primary	female	25	poorest	public tap/standpipe	no facility/bush/field	10	male	respondent's home	57		mainly husband, partner	within first hour	big problem	no	no	no	staying elsewhere	15	88137	25-29	1237	15	241	4	4	afar	3		yes	25	age 18 or older	BPPPPPPPP0000000000000000000000000000000000000000000000000BPPPPPPP	1215	1302	Birth	74	15	74	24	50	73	49	9	1	3	single birth	6
20-24	rural	no education	female	24	poorest	river/dam/lake/ponds/stream/canal/irrigation channel	flush to pit latrine	10	female	respondent's home				immediately	big problem	no	yes	no	staying elsewhere	71	1223278	20-24	1237	12	379	13	13	somali			no	24	age 18 or older	PPPPPPPP0000000000TPP0000000BPPPPPPPP0000000000000000000000BPPPPPPPP0	0	1246	Birth	71	12	71	80	0	0		9	2	1	single birth	10
20-24	rural	no education	female	27	poorest	tube well or borehole	no facility/bush/field	on premises	female	respondent's home	19		joint decision	102	big problem	no	no	no	staying elsewhere	54	35753	25-29	1237	12	276	4	4	afar			yes	27	age 18 or older	0000000000000000BPPPPPPPP00000000000000000BPPPPPPPP00000000000BPPPPPP	1216	1263	Birth	71	12	71	63	12	74	11	9	2	3	single birth	3
20-24	rural	no education	male	43	poorest	river/dam/lake/ponds/stream/canal/irrigation channel	pit latrine with slab	10	male	respondent's home	16			immediately	not a big problem	no	no	no	living with her	44	1223278	25-29	1237	12	379	13	13	somali			no	29	age 18 or older	PPP00000000000000000000000000000BPPPPPPPP00000000BPPPPPPPP00000000000	1230	1273	Birth	71	12	71	53	9	61	8	9	1	4	single birth	1
20-24	rural	no education	female	20	poorest	public tap/standpipe	no facility/bush/field	60	female	respondent's home			joint decision	immediately	big problem	no	no	no	staying elsewhere	19	105286	20-24	1237	14	77	13	13	somali			no	20	age 18 or older	00000BPPPPPPPP00000000000000000000000000000000000000000000000000000	0	1298	Birth	73	14	73	28	0	0		9	1	1	single birth	2
20-24	rural	no education	female	22	poorest	river/dam/lake/ponds/stream/canal/irrigation channel	no facility/bush/field	480	male	respondent's home	24		mainly husband, partner	108	big problem	no	no	no	staying elsewhere	53	59371	20-24	1237	15	571	4	4	afar			yes	22	age 18 or older	0BPPPPPPPP0000000000000000000000000000BPPPPPPPP0000000000000000BPP	1218	1264	Birth	74	15	74	62	17	78	16	9	2	3	single birth	4
20-24	rural	no education	male	40	poorer	tanker truck	pit latrine with slab	0	female	government hospital	24			immediately	not a big problem	no	no	no	living with her	43	911342	25-29	1237	13	85	13	13	somali			no	26	age 18 or older	PPPPPPPPP000000000000000000000BPPPPPPPP000000000000000BPPPPPPPP00000	1230	1274	Birth	72	13	72	52	16	67	15	9	1	5	single birth	2
20-24	rural	no education	male	22	poorest	protected spring	no facility/bush/field	240	female	respondent's home			mainly respondent	immediately	big problem	no	no	yes	living with her	23	54613	20-24	1237	15	249	4	4	afar			yes	21	age 18 or older	00000000BPPPPPPPP0000000000000000000000000000000000000000000000000	0	1294	Birth	74	15	74	32	0	0		9	1	1	single birth	10
20-24	rural	no education	male	31	poorest	unprotected spring	no facility/bush/field	30	female	respondent's home	27			immediately	big problem	no	no	no	living with her	50	73384	25-29	1237	12	244	15	15	benishangul			no	26	age 18 or older	PPPPPPPP000000003333333300000000000000BPPPPPPPP0000000000000000000BPP	1205	1267	Birth	71	12	71	59	20	78	19	9	1	3	single birth	7
20-24	rural	no education	male	25	poorest	river/dam/lake/ponds/stream/canal/irrigation channel	no facility/bush/field	5	female	respondent's home	17			202	big problem	no	no	no	living with her	38	290046	20-24	1237	12	138	13	13	somali			no	23	age 18 or older	PPPPPPPP0000BPPPPPPPP00000BPPPPPPPP00000000BPPPPPPPP000000000000000BP	1213	1279	Birth	71	12	71	47	9	55	8	9	2	4	single birth	7
20-24	rural	secondary	male	25	richer	tube well or borehole	pit latrine without slab/open pit	10	male	government health center		joint decision		immediately	not a big problem	no	no	no	living with her	30	59050	20-24	1237	14	265	20	20	gambela	no years completed at level v106		yes	20	age 18 or older	3333333333333330BPPPPPPPP000000000000000000000000000000000000000000	0	1287	Birth	73	14	73	39	0	0		9	1	1	single birth	3
20-24	rural	secondary	male	32	poorest	protected well	no facility/bush/field	10	female	government health post	26	joint decision		hours: 1	not a big problem	no	no	no	living with her	37	27890	20-24	1237	11	105	20	20	gambela	12		no	21	age 18 or older	11111111100000000000000000BPPPPPPPP000000000000000000BPPPPPPPP00000000	0	1280	Birth	70	11	70	46	19	64	18	9	1	2	single birth	8
20-24	rural	no education	female	27	poorer	tube well or borehole	pit latrine without slab/open pit	15	male	respondent's home	43	joint decision		immediately	big problem	no	no	no	living with her	31	127425	25-29	1237	14	335	15	15	benishangul			yes	27	age 18 or older	33333300000000000BPPPPPPPP00000000000000000000000000000000000BPPPPP	1213	1286	Birth	73	14	73	40	36	75	35	9	1	4	single birth	2
20-24	rural	no education	male	64	poorest	unprotected spring	no facility/bush/field	30	male	respondent's home	37		mainly respondent		big problem	no	no	no	staying elsewhere	51	78850	25-29	1237	12	4	4	4	afar			no	28	age 18 or older	00000BPPPPPPPP0000000000000000000000000BPPPPPPPP000000000000000000000	1228	1266	Birth	71	12	71	60	0	0	29	9	2	3	single birth	6
20-24	rural	no education	male	29	poorest	protected spring	no facility/bush/field	10	female	respondent's home	31		joint decision	immediately	big problem	no	no	no	living with her	26	115681	25-29	1237	14	395	15	15	benishangul			yes	26	age 18 or older	000000000000BPPPPPPPP00000000000000000000000BPPPPPPPP00000000000000	1225	1291	Birth	73	14	73	35	24	58	23	9	1	4	single birth	7
20-24	rural	no education	male	25	poorest	tube well or borehole	no facility/bush/field	15	female	respondent's home			mainly husband, partner	days: 1	big problem	no	no	no	living with her	52	82214	25-29	1237	12	559	15	15	benishangul			yes	25	age 18 or older	000BPPPPPPPP0000000000000000000000000000BPPPPPPPP00000000000000000000	0	1265	Birth	71	12	71	61	0	0		9	2	1	single birth	5
20-24	urban	no education	male	40	richest	public tap/standpipe	pit latrine with slab	90	male	respondent's home	43		joint decision	immediately	big problem	no	no	no	living with her	62	194199	25-29	1237	12	377	12	12	somali			yes	26	age 18 or older	0000000000000BPPPPPPPP0000000000000000000000000000BPPPPPPPP0000000000	1212	1255	Birth	71	12	71	71	0	0	34	9	2	3	single birth	7
20-24	rural	secondary	female	20	richer	piped to neighbor	no facility/bush/field	on premises	female	government hospital				immediately	not a big problem	no	no	no		54	296928	20-24	1237	13	95	13	13	somali	11		no	20	age 18 or older	0000000000000BPPPPPPPP0000000000000000000BPPPPPPPP000000000000000000	0	1263	Birth	72	13	72	63	0	0		9	2	1	single birth	3
20-24	rural	primary	female	22	poorer	unprotected spring	pit latrine without slab/open pit	30	female	respondent's home	31		mainly respondent	hours: 1	big problem	no	no	no	living with her	29	166429	20-24	1237	14	6	15	15	benishangul	4		no	22	age 18 or older	000000000000000BPPPPPPPP00000000000000000000000BPPPPPPPP00000000000	1206	1288	Birth	73	14	73	38	24	61	23	9	1	3	single birth	4
20-24	rural	no education	male	32	poorest	protected well	no facility/bush/field	20	male	respondent's home			joint decision	immediately	big problem	no	yes	no	living with her	25	324169	20-24	1237	14	630	13	13	somali			no	24	age 18 or older	00000000000TPPPPPPPP00000BPPPPPPPP000000000000000000000000000000000	0	1292	Stillbirth	73	14	73	34	6	39	5	9
20-24	rural	no education	male	50	poorer	public tap/standpipe	no facility/bush/field	120	male	respondent's home	24		mainly respondent	immediately	big problem	no	no	no	living with her	56	273461	25-29	1237	12	9	13	13	somali			yes	25	age 18 or older	00000000000000BPPPPPPPP000000000000000000000BPPPPPPPP000000000000000B	1220	1261	Birth	71	12	71	65	16	80	15	9	2	4	single birth	1
20-24	rural	no education	female	25	middle	protected spring	pit latrine with slab	60	male	respondent's home			mainly respondent	immediately	big problem	no	no	no	staying elsewhere	62	129214	25-29	1237	14	490	13	13	somali			yes	25	age 18 or older	000000000BPPPPPPPP0000000BPPPPPPPP00000000000000BPPPPPPPP0000000000	0	1255	Birth	73	14	73	71	0	0		9	3	1	single birth	7
20-24	rural	primary	male	38	richer	unprotected spring	pit latrine without slab/open pit	20	female	respondent's home		mainly husband, partner		102	not a big problem	no	no	no	living with her	48	33104	20-24	1237	15	554	20	20	gambela	3		yes	22	age 18 or older	333333333333333333333333333333333BPPPPPPPP000333000000000000000000	0	1269	Birth	74	15	74	57	0	0		9	1	1	single birth	9
20-24	urban	no education	female	28	richer	piped to yard/plot	pit latrine with slab	on premises	female	respondent's home	42		joint decision	immediately	not a big problem	no	no	no	staying elsewhere	33	255951	25-29	1237	16	570	3	3	afar			yes	28	age 18 or older	00000000000000000BPPPPPPPP000000000000000000000000000000000BPPPPP	1199	1284	Birth	75	16	75	42	34	75	33	9	1	3	single birth	12
20-24	rural	no education	male	30	poorest	unprotected well	no facility/bush/field	90	male	respondent's home			joint decision	202	not a big problem	no	no	no	living with her	19	281264	25-29	1237	15	198	13	13	somali			yes	25	age 18 or older	0000BPPPPPPPP00000000000000000000000000000000000000000000000000000	0	1298	Birth	74	15	74	28	0	0		9	1	1	single birth	2
20-24	urban	higher	male	30	richest	piped to yard/plot	pit latrine without slab/open pit	on premises	female	government hospital	25		mainly husband, partner	immediately	not a big problem	no	no	no	living with her	27	52120	25-29	1237	14	114	19	19	gambela	no years completed at level v106		yes	28	age 18 or older	0000000000000BPPPPPPPP0000000000000000BPPPPPPPP00000000000000000000	1223	1290	Birth	73	14	73	36	17	52	16	9	1	4	single birth	6
20-24	rural	primary	male	26	poorer	tube well or borehole	pit latrine without slab/open pit	45	female	respondent's home	30	joint decision		immediately	big problem	no	no	no	living with her	42	262621	20-24	1237	13	88	15	15	benishangul	7		yes	23	age 18 or older	33333333333333333330000000000BPPPPPPPP000000000000000000000BPPPPPPPP	0	1275	Birth	72	13	72	51	22	72	21	9	1	2	single birth	3
20-24	rural	no education	male	67	poorest	unprotected well	no facility/bush/field	40	male	respondent's home				immediately	big problem	no	no	no		40	105286	25-29	1237	13	77	13	13	somali			no	25	age 18 or older	000000000000000000000000000BPPPPPPPP00000000000000000000000000000000	0	1277	Birth	72	13	72	49	0	0		9	1	1	single birth	5
20-24	rural	no education	female	45	poorest	river/dam/lake/ponds/stream/canal/irrigation channel	no facility/bush/field	5	female	respondent's home	32		mainly respondent		big problem	no	no	no	staying elsewhere	23	10197	20-24	1237	12	260	20	20	gambela			no	24	age 18 or older	00000000000BPPPPPPPP000000000000000000000000BPPPPPPPP0000000000000000	1221	1294	Birth	71	12	71	32	25	56	24	9	1	3	single birth	10
20-24	rural	no education	male	28	poorest	rainwater	no facility/bush/field	20	male	respondent's home			joint decision	immediately	big problem	no	no	no	living with her	51	194855	20-24	1237	12	82	13	13	somali			yes	22	age 18 or older	00000000000000000BPPPPPPPP0000111111100BPPPPPPPP000000000000000000000	0	1266	Birth	71	12	71	60	0	0		9	2	1	single birth	6
20-24	urban	no education	male	30	richest	piped to yard/plot	pit latrine with slab	on premises	female	government health center	21		joint decision	102	not a big problem	no	no	no	living with her	23	255951	25-29	1237	15	570	3	3	afar			yes	27	age 18 or older	00000000BPPPPPPPP000000000000BPPPPPPPP00000000000000BPPPPPPPP00000	1213	1294	Birth	74	15	74	32	13	44	12	9	1	6	single birth	10
20-24	rural	no education	female	21	poorest	river/dam/lake/ponds/stream/canal/irrigation channel	no facility/bush/field	20	male	respondent's home	19		joint decision	immediately	big problem	no	no	no	living with her	54	164504	25-29	1237	12	596	4	4	afar			yes	28	age 18 or older	0000BPPPPPPPP00000000000000000000000000000BPPPPPPPP0000000000BPPPPPPP	1213	1263	Birth	71	12	71	63	11	73	10	9	2	5	single birth	3
20-24	urban	higher	male	51	richest	piped to yard/plot	pit latrine with slab	on premises	female	government hospital		joint decision		immediately	not a big problem	no	no	no	living with her	57	55984	25-29	1237	14	47	19	19	gambela	3		no	29	age 18 or older	NNNNNNNNNNNNNNNNNNNNNNNNNNNNNNNNNNNNNN00000BPPPPPPPP011111111111111	0	1260	Birth	73	14	73	66	0	0		9	1	1	single birth	12
20-24	rural	no education	male	36	poorest	tanker truck	pit latrine without slab/open pit	5	female	respondent's home	39		joint decision	immediately	big problem	no	no	no	living with her	60	220223	25-29	1237	12	561	13	13	somali			yes	28	age 18 or older	000000000BPPPPPPPP000000000000000000000000000000BPPPPPPPP000000000000	1218	1257	Birth	71	12	71	69	0	0	30	9	2	2	single birth	9
20-24	rural	no education	male	35	middle	tube well or borehole	pit latrine without slab/open pit	5	male	government health center	90		joint decision	immediately	big problem	no	no	yes	living with her	28	137104	20-24	1237	14	165	15	15	benishangul			yes	23	age 18 or older	0NNNNNNNNNNN00BPPPPPPPP00000000000000000000000000000000000000000000	1199	1289	Birth	73	14	73	37	0	0	81	9	1	2	single birth	5
20-24	rural	no education	male	32	poorest	river/dam/lake/ponds/stream/canal/irrigation channel	no facility/bush/field	80	male	other home	19		joint decision	202	big problem	no	no	no	living with her	20	288589	25-29	1237	12	278	13	13	somali			yes	25	age 18 or older	00000000BPPPPPPPP0000000000BPPPPPPPP000000000000000000000000000000000	0	1297	Birth	71	12	71	29	11	39	10	9	1	2	single birth	1
20-24	rural	no education	male	27	poorest	unprotected well	no facility/bush/field	120	male	respondent's home	21		joint decision	immediately	big problem	no	no	no	staying elsewhere	43	36883	20-24	1237	15	348	4	4	afar			no	20	age 18 or older	0000000000000000000000000000BPPPPPPPP000000000000BPPPPPPPP00000000	0	1274	Birth	74	15	74	52	13	64	12	9	1	2	single birth	2
20-24	rural	no education	male	33	poorest	unprotected well	no facility/bush/field	60	female	respondent's home	11		joint decision	103	big problem	no	no	no	living with her	53	46816	25-29	1237	14	585	4	4	afar			no	29	age 18 or older	000000000000000000000000000000000000000BPPPPPPPP00BPPPPPPPP00000000	1213	1264	Birth	73	14	73	62	3	64	2	9	1	8	single birth	4
20-24	rural	no education	male	33	poorest	unprotected well	no facility/bush/field	50	female	respondent's home			joint decision	hours: 1	not a big problem	no	no	no	living with her	55	136151	20-24	1237	13	323	13	13	somali			no	23	age 18 or older	00000000000BPPPPPPPP0000000033300000000000BPPPPPPPP00000000000000000	0	1262	Birth	72	13	72	64	0	0		9	2	1	single birth	2
20-24	rural	no education	male	27	poorest	unprotected well	no facility/bush/field	15	male	respondent's home	17		joint decision	112	not a big problem	no	no	no	living with her	60	324169	20-24	1237	14	630	13	13	somali			yes	24	age 18 or older	BPPPPPPPP00000000000000000000BPPPPPPPP00000000BPPPPPPPP00000000BPPP	1228	1257	Birth	73	14	73	69	9	77	8	9	3	4	single birth	9
20-24	urban	no education	male	50	richest	piped into dwelling	pit latrine without slab/open pit	on premises	female	respondent's home	33		mainly respondent	immediately	big problem	no	no	no	living with her	31	205777	25-29	1237	16	440	3	3	afar			yes	28	age 18 or older	000000000000000BPPPPPPPP0000000000000000000000000BPPPPPPPP0000000	1201	1286	Birth	75	16	75	40	26	65	25	9	1	4	single birth	2
20-24	rural	no education	male	25	poorest	unprotected well	no facility/bush/field	40	male	respondent's home				immediately	big problem	no	no	no	living with her	30	311202	20-24	1237	13	116	13	13	somali			no	20	age 18 or older	PPPPPPPPP00000000BPPPPPPPP000000000000000000000000000000000000000000	0	1287	Birth	72	13	72	39	0	0		9	1	1	single birth	3
20-24	rural	no education	female	52	poorest	protected spring	no facility/bush/field	60	male	respondent's home			joint decision	102	not a big problem	no	no	no	staying elsewhere	64	116266	25-29	1237	14	263	4	4	afar			no	26	age 18 or older	00000000000000000000000000000000000000000000000000BPPPPPPPP00000000	0	1253	Birth	73	14	73	73	0	0		9	1	1	single birth	5
20-24	rural	primary	female	25	poorest	river/dam/lake/ponds/stream/canal/irrigation channel	pit latrine without slab/open pit	60	female	government health center	22		joint decision	immediately	not a big problem	no	no	no	staying elsewhere	68	194855	25-29	1237	12	82	13	13	somali	6		no	25	age 18 or older	00000000000000000000000000000000BPPPPPPPP000000000000000BPPPPPPPP0000	1226	1249	Birth	71	12	71	77	0	0	14	9	2	3	single birth	1
20-24	rural	no education	male	30	middle	protected well	pit latrine without slab/open pit	30	male	respondent's home	15		joint decision	107	big problem	no	no	no	living with her	46	470045	25-29	1237	11	641	13	13	somali			yes	28	age 18 or older	0000000000BPPPPPPPP0000000000000000BPPPPPPPP000000BPPPPPPPP00000000000	0	1271	Birth	70	11	70	55	7	61	6	9	2	2	single birth	11
20-24	rural	no education	male	33	poorest	river/dam/lake/ponds/stream/canal/irrigation channel	no facility/bush/field	360	female	respondent's home	9		joint decision	102	big problem	no	no	no	living with her	42	212444	20-24	1237	14	127	4	4	afar			no	22	age 18 or older	00000000000000000BPPPPPPPP00BPPPPPPPP0BPPPPPPPP000000BPPPPPPPP00000	0	1275	Birth	73	14	73	51	2	52	1	9	2	4	single birth	3
20-24	rural	no education	female	25	poorest	tanker truck	no facility/bush/field	5	male	respondent's home	40			immediately	not a big problem	no	no	no		66	440156	25-29	1237	15	210	13	13	somali			no	25	age 18 or older	00000000000000000000BPPPPPPPP0000000000000000000000BPPPPPPPP000000	1210	1251	Birth	74	15	74	75	0	0	32	9	2	2	single birth	3
20-24	urban	no education	female	22	richest	piped to neighbor	pit latrine with slab	on premises	female	government health center	10		mainly respondent	immediately	big problem	no	no	no	staying elsewhere	55	530342	20-24	1237	16	439	12	12	somali			no	22	age 18 or older	BPPPPPPPP00000000000000BPPPPPPPP0000000BPPPPPPPP00BPPPPPPPP000000	1225	1262	Birth	75	16	75	64	3	66	2	9	3	4	single birth	2
20-24	rural	no education	male	85	poorest	tanker truck	no facility/bush/field	60	male	respondent's home			joint decision	days: 1	not a big problem	no	no	no	living with her	51	70855	25-29	1237	13	37	4	4	afar			yes	27	age 18 or older	0000000000BPPPPPPPP0000000000000000000BPPPPPPPP000000000000000000000	0	1266	Birth	72	13	72	60	0	0		9	2	1	single birth	6
20-24	rural	no education	female	29	poorer	tube well or borehole	pit latrine without slab/open pit	30	male	respondent's home	27		mainly husband, partner	hours: 1	not a big problem	no	no	no	living with her	53	167386	25-29	1237	15	407	15	15	benishangul			yes	29	age 18 or older	0000000000BPPPPPPPP0000000000000000000BPPPPPPPP000000000000000000B	0	1264	Birth	74	15	74	62	19	80	18	9	2	2	single birth	4
20-24	rural	no education	male	30	middle	protected well	pit latrine without slab/open pit	10	female	respondent's home		joint decision		immediately	not a big problem	no	no	no	living with her	62	77386	20-24	1237	12	183	15	15	benishangul			no	20	age 18 or older	33333333333330000000000000000000000000000000000000BPPPPPPPP0000000000	0	1255	Birth	71	12	71	71	0	0		9	2	1	1st of multiple	7
20-24	urban	no education	female	27	richest	protected well	pit latrine with slab	on premises	male	respondent's home	39		joint decision	102	not a big problem	no	no	no	staying elsewhere	64	186142	25-29	1237	13	458	12	12	somali			yes	27	age 18 or older	0000000BPPPPPPPP00000000000000000000000000000000000BPPPPPPPP00000000	1214	1253	Birth	72	13	72	73	0	0	30	9	2	2	single birth	5
20-24	rural	no education	male	33	poorest	river/dam/lake/ponds/stream/canal/irrigation channel	no facility/bush/field	120	female	respondent's home	37		mainly husband, partner	days: 1	big problem	no	no	no	living with her	25	170933	25-29	1237	13	547	4	4	afar			yes	27	age 18 or older	000000000000BPPPPPPPP0000000000000000000000000000BPPPPPPPP0000000000	1232	1292	Birth	72	13	72	34	29	62	28	9	1	5	single birth	8
20-24	rural	primary	male	30	richer	river/dam/lake/ponds/stream/canal/irrigation channel	pit latrine without slab/open pit	30	female	respondent's home	28		joint decision	immediately	big problem	no	no	no	living with her	63	92881	25-29	1237	13	621	15	15	benishangul	2		yes	28	age 18 or older	0333333300000000000BPPPPPPPP0000033333300000000000BPPPPPPPP000000000	1226	1254	Birth	72	13	72	72	0	0	19	9	2	4	single birth	6
20-24	rural	primary	male	30	poorest	public tap/standpipe	no facility/bush/field	60	male	respondent's home	19		joint decision	112	big problem	no	no	no	living with her	47	53396	25-29	1237	15	191	4	4	afar	1		no	25	age 18 or older	00000000000000000000000000000000BPPPPPPPP0000000000BPPPPPPPP000000	0	1270	Birth	74	15	74	56	11	66	10	9	1	2	single birth	10
20-24	rural	no education	female	22	middle	tube well or borehole	pit latrine without slab/open pit	30	female	respondent's home	22		mainly husband, partner	hours: 1	not a big problem	no	no	no	living with her	44	135742	20-24	1237	15	563	15	15	benishangul			yes	22	age 18 or older	0BPPPPPPPP0000000000000000000BPPPPPPPP0000000000000BPPPPPPPP000000	1230	1273	Birth	74	15	74	53	14	66	13	9	2	3	single birth	1
20-24	rural	no education	female	25	poorest	unprotected well	no facility/bush/field	120	male	respondent's home	58		joint decision	immediately	big problem	no	no	no	living with her	42	1082861	25-29	1237	14	543	13	13	somali			yes	25	age 18 or older	0BPPPPPPPP000000000000000000BPPPPPPPP000000000000000000000000000000	1217	1275	Birth	73	14	73	51	0	0	49	9	2	3	single birth	3
20-24	rural	secondary	male	27	poorest	public tap/standpipe	no facility/bush/field	5	male	ngo: health facility	24		mainly respondent	immediately	big problem	no	no	no	living with her	32	32393	25-29	1237	11	417	20	20	gambela	no years completed at level v106		no	25	age 18 or older	000000000000000000000BPPPPPPPP0000000000000000BPPPPPPPP000000000000000	1227	1285	Birth	70	11	70	41	17	57	16	9	1	4	single birth	1
20-24	rural	higher	male	26	richer	unprotected well	pit latrine without slab/open pit	30	male	government health center	15		mainly respondent	immediately	not a big problem	no	no	no	living with her	32	127305	20-24	1237	12	318	13	13	somali	1		no	24	age 18 or older	00000000000000000000BPPPPPPPP000000BPPPPPPPP000000000000000000000000B	0	1285	Birth	71	12	71	41	7	47	6	9	1	3	single birth	1
20-24	rural	primary	male	40	richer	protected well	pit latrine without slab/open pit	30	male	respondent's home	16		joint decision	immediately	big problem	no	no	no	living with her	22	470045	25-29	1237	11	641	13	13	somali	4		yes	25	age 18 or older	00000000000BPPPPPPPP0000000BPPPPPPPP00000000000000BPPPPPPPP00000000000	0	1295	Birth	70	11	70	31	8	38	7	9	1	3	single birth	11
20-24	urban	secondary	male	38	richest	piped to yard/plot	flush to pit latrine	on premises	female	ngo: health facility	35	joint decision		immediately	not a big problem	no	no	no	living with her	23	141413	25-29	1237	16	317	14	14	benishangul	10		yes	29	age 18 or older	2220000BPPPPPPPP033333333333333333333300000BPPPPPPPP0333333333333	0	1294	Birth	75	16	75	32	28	59	27	9	1	2	single birth	10
20-24	rural	no education	male	45	poorest	public tap/standpipe	no facility/bush/field	60	male	respondent's home	32		mainly respondent	202	big problem	no	no	no	living with her	57	193953	25-29	1237	14	362	4	4	afar			yes	28	age 18 or older	0000000000000BPPPPPPPP000000000000000000000BPPPPPPPP000000000000000	1227	1260	Birth	73	14	73	66	0	0	24	9	2	4	single birth	12
20-24	rural	no education	male	37	poorest	unprotected well	other	35	male	government hospital	25		joint decision	102	big problem	no	yes	no	living with her	56	216112	25-29	1237	13	573	13	13	somali			yes	25	age 18 or older	00000000BPPPPPPPP00000000000000000000000000BPPPPPPPP0000000TPPPPPPPP	1236	1261	Birth	72	13	72	65	0	72	7	9	2	3	single birth	1
20-24	rural	no education	male	33	poorest	unprotected well	no facility/bush/field	60	female	respondent's home	39		joint decision	103	big problem	no	no	no	living with her	64	46816	25-29	1237	14	585	4	4	afar			no	29	age 18 or older	000000000000000000000000000000000000000BPPPPPPPP00BPPPPPPPP00000000	1213	1253	Birth	73	14	73	73	0	0	31	9	2	7	single birth	5
20-24	rural	no education	male	40	richer	tube well or borehole	pit latrine without slab/open pit	30	male	government health center	47	joint decision		hours: 1	not a big problem	no	no	no	living with her	56	153920	20-24	1237	15	409	15	15	benishangul			no	22	age 18 or older	NNNNNNNNNNNNNNNNNNNNNNNNNNNNNNNNNNNNNN000BPPPPPPPP0000000000000000	1213	1261	Birth	74	15	74	65	0	0	39	9	1	2	single birth	1
20-24	urban	secondary	female	52	richer	tube well or borehole	no facility/bush/field	20	female	ngo: health facility	32		mainly respondent	immediately	not a big problem	no	no	no	staying elsewhere	29	36820	20-24	1237	13	284	19	19	gambela	no years completed at level v106		yes	22	age 18 or older	0000000000000000BPPPPPPP0000000000000000000000000BPPPPPPPP0000000000	1214	1288	Birth	72	13	72	37	26	62	25	8	1	3	single birth	4
20-24	rural	no education	male	30	poorest	unprotected well	no facility/bush/field	120	male	respondent's home	17		joint decision	immediately	not a big problem	no	no	no	living with her	50	287430	25-29	1237	15	527	13	13	somali			no	25	age 18 or older	00000000000000000000000000000000000BPPPPPPPP000000000BPPPPPPPP000B	1223	1267	Birth	74	15	74	59	10	68	9	9	1	6	single birth	7
20-24	urban	higher	male	35	richest	piped to yard/plot	pit latrine with slab	on premises	female	private hospital		mainly respondent		102	big problem	no	no	no	living with her	32	136333	25-29	1237	15	205	3	3	afar	3		yes	25	age 18 or older	33333333333300000BPPPPPPPP0000000000000000000000000000000000000000	0	1285	Birth	74	15	74	41	0	0		9	1	1	single birth	1
20-24	rural	primary	male	52	poorest	public tap/standpipe	no facility/bush/field	20	male	respondent's home				106	not a big problem	no	no	no	staying elsewhere	34	136932	20-24	1237	14	511	4	4	afar	4		no	22	age 18 or older	PPPPPPPP000000000000BPPPPPPPP00000000000000000000000000000000000000	0	1283	Birth	73	14	73	43	0	0		9	1	1	single birth	11
20-24	rural	no education	female	25	middle	public tap/standpipe	pit latrine with slab	120	male	government hospital	24		joint decision	immediately	big problem	no	no	no	staying elsewhere	44	273461	25-29	1237	12	9	13	13	somali			yes	25	age 18 or older	00000000000000000000000000000000BPPPPPPPP000000000000000BPPPPPPPP0000	1229	1273	Birth	71	12	71	53	16	68	15	9	1	3	single birth	1
20-24	urban	secondary	male	37	richest	piped to yard/plot	flush to pit latrine	on premises	male	government hospital		mainly husband, partner		immediately	not a big problem	no	no	no	living with her	46	41939	20-24	1237	14	469	19	19	gambela	10		yes	24	age 18 or older	11111111111111111110BPPPPPPPP030BPPPPPPPP00000033300000000000000000	0	1271	Birth	73	14	73	55	0	0		9	2	1	single birth	11
20-24	rural	no education	male	35	richer	piped to neighbor	pit latrine with slab	on premises	male	respondent's home	32		joint decision	immediately	not a big problem	no	no	no	living with her	40	359625	25-29	1237	12	367	13	13	somali			no	27	age 18 or older	0000000000000000000000000000BPPPPPPPP00000000000000000000000BPPPPPPPP	1224	1277	Birth	71	12	71	49	24	72	23	9	1	3	single birth	5
20-24	rural	no education	male	35	poorest	public tap/standpipe	no facility/bush/field	60	male	respondent's home	9		joint decision	hours: 1	not a big problem	no	no	no	living with her	55	79828	25-29	1237	13	366	4	4	afar			yes	28	age 18 or older	00000BPPPPPPPP0000000000000000000000000000BPPPPPPPPBPPPPPPPP00000BPP	1225	1262	Birth	72	13	72	64	1	64	0	9	2	7	single birth	2
20-24	urban	no education	female	27	richest	piped to neighbor	flush to pit latrine	on premises	female	respondent's home	10		joint decision	immediately	not a big problem	no	no	no	living with her	65	530342	25-29	1237	16	439	12	12	somali			yes	27	age 18 or older	00000000BPPPPPPPP000000000BPPPPPPPP00000000000000BPPPPPPPP00BPPPP	1226	1252	Birth	75	16	75	74	3	76	2	9	3	3	single birth	4
20-24	rural	no education	male	30	poorer	tube well or borehole	pit latrine without slab/open pit	3	male	respondent's home	42	joint decision		hours: 1	big problem	no	no	no	living with her	28	245119	25-29	1237	14	581	15	15	benishangul			yes	28	age 18 or older	33333300000000BPPPPPPPP000000000000000000000000000000000BPPPPPPPP00	1234	1289	Birth	73	14	73	37	34	70	33	9	1	5	single birth	5
20-24	rural	no education	male	30	poorer	tube well or borehole	pit latrine without slab/open pit	5	male	government health post	30		mainly respondent	immediately	big problem	no	no	no	living with her	47	143955	25-29	1237	14	275	15	15	benishangul			no	28	age 18 or older	000000000000000000000000000000000BPPPPPPPP0000000000000000000000BPP	1217	1270	Birth	73	14	73	56	23	78	22	9	1	3	single birth	10
20-24	urban	primary	male	34	richest	piped into dwelling	pit latrine with slab	on premises	male	government health center			joint decision	207	not a big problem	no	no	no	living with her	19	136333	20-24	1237	16	205	3	3	afar	3		yes	20	age 18 or older	000BPPPPPPPP00000111111111111111100000000000000000000000000000000	0	1298	Birth	75	16	75	28	0	0		9	1	1	single birth	2
20-24	rural	primary	male	22	poorer	protected spring	pit latrine without slab/open pit	90	female	respondent's home				202	big problem	no	no	no	living with her	43	42136	20-24	1237	15	197	20	20	gambela	4		no	20	age 18 or older	PPPPPPP000000000000000000000BPPPPPPPP00000000000000000000000000000	0	1274	Birth	74	15	74	52	0	0		9	1	1	single birth	2
20-24	rural	no education	male	25	poorest	unprotected spring	pit latrine without slab/open pit	10	male	respondent's home	12		joint decision	immediately	big problem	no	no	no	living with her	50	92881	25-29	1237	13	621	15	15	benishangul			yes	25	age 18 or older	0BPPPPPPPP000000000000000000000000000BPPPPPPPP0000BPPPPPPPP000000000	1209	1267	Birth	72	13	72	59	5	63	4	9	2	3	single birth	7
20-24	urban	no education	male	25	middle	cart with small tank	pit latrine without slab/open pit	on premises	male	respondent's home	24		joint decision	immediately	not a big problem	no	no	no	living with her	18	93295	20-24	1237	13	358	12	12	somali			yes	23	age 18 or older	00000BPPPPPPPP0000000000000000BPPPPPPPP0000000BPPPPPPPP0000000000000	0	1299	Birth	72	13	72	27	17	43	16	9	1	3	single birth	3
20-24	rural	no education	male	38	poorest	unprotected well	no facility/bush/field	120	male	respondent's home	21		joint decision	immediately	big problem	no	no	no	living with her	68	46816	25-29	1237	14	585	4	4	afar			no	26	age 18 or older	000000000000000000000000000000000000000000000000000000BPPPPPPPP0000	1228	1249	Birth	73	14	73	77	0	0	12	9	1	3	single birth	1
20-24	rural	no education	female	25	poorest	tube well or borehole	pit latrine without slab/open pit	60	female	respondent's home	28		joint decision	within first hour	big problem	no	no	no	staying elsewhere	37	76858	25-29	1237	13	336	4	4	afar			no	26	age 18 or older	000000000000000000000000BPPPPPPPP00000000000000000000BPPPPPPPP000000	1221	1280	Birth	72	13	72	46	21	66	20	9	1	5	single birth	8
20-24	rural	primary	male	32	poorest	public tap/standpipe	pit latrine without slab/open pit	120	female	respondent's home	37	joint decision		immediately	not a big problem	no	no	no	living with her	55	136107	20-24	1237	15	416	15	15	benishangul	4		no	24	age 18 or older	111100333333333333NNNNNNNNNNNNNNNNN33300BPPPPPPPP00000000000000000	1224	1262	Birth	74	15	74	64	0	0	29	9	1	3	single birth	2
20-24	rural	higher	female	25	richest	unprotected well	pit latrine with slab	60	male	respondent's home	40		joint decision	immediately	not a big problem	no	no	no	staying elsewhere	20	178293	25-29	1237	13	164	13	13	somali	3		yes	25	age 18 or older	0000000BPPPPPPPP0000000000000000000000000000000BPPPPPPPP000000000000	1214	1297	Birth	72	13	72	29	32	60	31	9	1	3	single birth	1
20-24	urban	higher	male	35	richer	tube well or borehole	pit latrine without slab/open pit	5	female	government health center	28	joint decision		immediately	not a big problem	no	no	no	living with her	40	101962	25-29	1237	12	567	19	19	gambela	4		yes	28	age 18 or older	3333333333000000000000000000BPPPPPPPP00000000011111100000BPPPPPPPP000	1191	1277	Birth	71	12	71	49	21	69	20	9	1	3	single birth	5
20-24	rural	primary	male	29	poorest	river/dam/lake/ponds/stream/canal/irrigation channel	no facility/bush/field	20	female	respondent's home	20	joint decision		immediately	big problem	no	no	no	living with her	31	108112	25-29	1237	13	150	15	15	benishangul	4		yes	29	age 18 or older	111111111111111111BPPPPPPPP000333333330BPPPPPPPP0000000000BPPPPPPPP0	1219	1286	Birth	72	13	72	40	13	52	12	9	1	4	single birth	2
20-24	rural	no education	male	24	poorer	tanker truck	pit latrine with slab	on premises	female	government hospital			joint decision	immediately	not a big problem	no	no	no	living with her	29	332930	20-24	1237	14	239	13	13	somali			no	24	age 18 or older	0BPPPPPPPP00000BPPPPPPPP0000000000000000000000000000000000000000000	0	1288	Birth	73	14	73	38	0	0		9	2	1	single birth	4
20-24	rural	no education	male	32	poorest	protected well	no facility/bush/field	5	female	respondent's home	22			202	big problem	no	no	no	living with her	43	234596	25-29	1237	12	251	13	13	somali			no	29	age 18 or older	PPPPP00000000000000000000000000BPPPPPPPP0000000000000BPPPPPPPP0000000	1233	1274	Birth	71	12	71	52	14	65	13	9	1	6	single birth	2
20-24	rural	no education	male	25	poorest	unprotected well	no facility/bush/field	10	female	respondent's home	26			202	big problem	no	no	no	living with her	63	520739	20-24	1237	14	492	13	13	somali			no	22	age 18 or older	PPPPPP00000000BPPPPPPPP0000000000000BPPPPPPPP0000BPPPPPPPP000000000	1227	1254	Birth	73	14	73	72	0	0	18	9	3	2	single birth	6
20-24	rural	no education	male	31	poorest	unprotected spring	no facility/bush/field	60	female	respondent's home	36		joint decision	102	big problem	no	no	no	living with her	67	46816	25-29	1237	14	585	4	4	afar			yes	27	age 18 or older	000000BPPPPPPPP000000000000000000000000000BPPPPPPPP00BPPPPPPPP00000	1213	1250	Birth	73	14	73	76	0	0	28	9	3	2	single birth	2
20-24	rural	primary	male	30	richer	tube well or borehole	pit latrine without slab/open pit	10	female	government health post	40			immediately	big problem	no	no	no	living with her	40	245119	20-24	1237	14	581	15	15	benishangul	3		no	22	age 18 or older	PPPPPP00000001111111111100BPPPPPPPP0000000000000003333333333333300B	0	1277	Birth	73	14	73	49	32	80	31	9	1	2	single birth	5
20-24	urban	no education	male	38	poorest	public tap/standpipe	no facility/bush/field	40	male	government health center	45		joint decision	105	not a big problem	no	no	no	living with her	32	152035	25-29	1237	15	171	12	12	somali			no	27	age 18 or older	00000000000000000BPPPPPPPP000000000000000000000000000000000000BPPP	1175	1285	Birth	74	15	74	41	37	77	36	9	1	3	single birth	1
20-24	rural	no education	female	81	poorest	protected well	no facility/bush/field	7	female	respondent's home			joint decision	immediately	big problem	no	no	no	staying elsewhere	67	234596	20-24	1237	11	251	13	13	somali			no	24	age 18 or older	0000000000000000000000000BPPPPPPPP0000000000000000000000BPPPPPPPP00000	0	1250	Birth	70	11	70	76	0	0		9	2	1	single birth	2
20-24	rural	no education	female	28	richer	public tap/standpipe	pit latrine with slab	120	male	respondent's home	24		joint decision	immediately	not a big problem	no	no	no	living with her	56	273461	25-29	1237	12	9	13	13	somali			yes	27	age 18 or older	000000000000BPPPPPPPP00000000000000000000000BPPPPPPPP000000000000000B	1213	1261	Birth	71	12	71	65	16	80	15	9	2	4	single birth	1
20-24	rural	no education	male	30	poorest	unprotected well	no facility/bush/field	600	male	respondent's home			joint decision	106	big problem	no	no	no	living with her	65	32634	20-24	1237	12	620	4	4	afar			yes	21	age 18 or older	0000000BPPPPPPPP00000000000BPPPPPPPP00000000000000000BPPPPPPPP0000000	0	1252	Birth	71	12	71	74	0	0		9	3	1	single birth	4
20-24	rural	primary	male	52	poorest	protected well	no facility/bush/field	60	male	respondent's home	23		joint decision	102	big problem	no	no	no	living with her	16	105286	20-24	1237	13	77	13	13	somali	4		yes	20	age 18 or older	000BPPPPPPPP00000000000000BPPPPPPPP000000000000000000000000000000000	0	1301	Birth	72	13	72	25	15	39	14	9	1	2	single birth	5
20-24	rural	primary	female	19	poorer	protected well	no facility/bush/field	5	male	ngo: health facility	35	mainly respondent		immediately	big problem	no	no	no	staying elsewhere	20	32393	20-24	1237	11	417	20	20	gambela	5		yes	21	age 18 or older	111111000BPPPPPPPP00000000000000000000000000BPPPPPPPP00000000000000000	0	1297	Birth	70	11	70	29	27	55	26	9	1	2	single birth	1
20-24	urban	no education	male	45	richest	piped to neighbor	pit latrine with slab	on premises	female	government hospital	22		mainly husband, partner	immediately	not a big problem	no	no	no	living with her	17	530342	20-24	1237	16	439	12	12	somali			no	24	age 18 or older	0BPPPPPPPP0000000000000BPPPPPPPP000000000000000000000000000000000	0	1300	Birth	75	16	75	26	14	39	13	9	1	2	single birth	4
20-24	rural	no education	female	27	poorest	river/dam/lake/ponds/stream/canal/irrigation channel	no facility/bush/field	60	female	respondent's home	30		joint decision	immediately	not a big problem	no	no	no	staying elsewhere	41	247547	25-29	1237	12	301	13	13	somali			yes	27	age 18 or older	0000000000BPPPPPPPP0000000000BPPPPPPPP0000000000000000000000BPPPPPPPP	1234	1276	Birth	71	12	71	50	23	72	22	9	2	6	single birth	4
20-24	rural	no education	male	21	poorest	public tap/standpipe	no facility/bush/field	600	male	other home			joint decision	immediately	big problem	no	no	no	living with her	65	32634	25-29	1237	12	620	4	4	afar			yes	25	age 18 or older	00BPPPPPPPP0000000000000000BPPPPPPPP00000000000000000BPPPPPPPP0000000	0	1252	Birth	71	12	71	74	0	0		9	3	1	single birth	4
20-24	rural	primary	male	25	poorest	protected well	pit latrine without slab/open pit	10	female	government health post			other	immediately	not a big problem	no	no	no	living with her	44	137479	20-24	1237	15	433	15	15	benishangul	2		yes	21	age 18 or older	00000000000000000000000000000BPPPPPPPP0000000000000000000000000000	0	1273	Birth	74	15	74	53	0	0		9	1	1	single birth	1
20-24	rural	primary	female	33	poorest	river/dam/lake/ponds/stream/canal/irrigation channel	pit latrine with slab	90	male	government health center			joint decision	202	not a big problem	no	no	no	staying elsewhere	13	127305	20-24	1237	12	318	13	13	somali	2		yes	22	age 18 or older	0BPPPPPPP000000000000000000000000000000000000000000000000000000000000	0	1304	Birth	71	12	71	21	0	0		8	1	1	single birth	8
20-24	rural	no education	female	25	poorest	tube well or borehole	pit latrine without slab/open pit	60	female	respondent's home	29		joint decision	within first hour	big problem	no	no	no	staying elsewhere	66	76858	25-29	1237	13	336	4	4	afar			no	26	age 18 or older	000000000000000000000000BPPPPPPPP00000000000000000000BPPPPPPPP000000	1221	1251	Birth	72	13	72	75	0	0	21	9	2	4	single birth	3
20-24	rural	no education	male	23	poorest	unprotected well	no facility/bush/field	5	female	respondent's home			joint decision		big problem	no	no	no	living with her	70	107401	20-24	1237	12	246	15	15	benishangul			no	20	age 18 or older	000000000000000000000000000000000000000000BPPPPPPPP0000000BPPPPPPPP00	0	1247	Birth	71	12	71	79	0	0		9	2	1	single birth	11
20-24	rural	no education	female	20	poorest	protected well	no facility/bush/field	60	male	respondent's home	20			202	big problem	no	no	no	staying elsewhere	26	105286	20-24	1237	14	77	13	13	somali			no	20	age 18 or older	PPPP00000000BPPPPPPPP00000000000BPPPPPPPP00000000000000000000000000	0	1291	Birth	73	14	73	35	12	46	11	9	1	2	single birth	7
20-24	urban	no education	male	30	richest	piped to yard/plot	pit latrine without slab/open pit	on premises	female	government health center	40		joint decision	immediately	not a big problem	no	no	no	living with her	51	131928	25-29	1237	14	193	14	14	benishangul			yes	25	age 18 or older	000BPPPPPPPP0333333333333333333333300BPPPPPPPP000000000000000000000	1226	1266	Birth	73	14	73	60	0	0	31	9	2	3	single birth	6
20-24	rural	no education	male	28	poorest	river/dam/lake/ponds/stream/canal/irrigation channel	no facility/bush/field	30	female	respondent's home			joint decision	103	not a big problem	no	no	no	living with her	40	76858	20-24	1237	13	336	4	4	afar			yes	20	age 18 or older	000000BPPPPPPPP000000000000BPPPPPPPP00000000000000000000000000000000	0	1277	Birth	72	13	72	49	0	0		9	2	1	single birth	5
20-24	rural	no education	male	35	poorer	unprotected spring	pit latrine without slab/open pit	30	female	other home	23		joint decision	immediately	big problem	no	no	no	living with her	51	166429	25-29	1237	14	6	15	15	benishangul			yes	28	age 18 or older	0000000000000000000000BPPPPPPPP000000BPPPPPPPP00000000000000BPPPPPP	1216	1266	Birth	73	14	73	60	15	74	14	9	2	4	single birth	6
20-24	rural	no education	male	40	poorest	unprotected well	no facility/bush/field	30	male	respondent's home	10		mainly husband, partner	immediately	big problem	no	no	no	living with her	30	136151	25-29	1237	13	323	13	13	somali			yes	28	age 18 or older	00000000000000000BPPPPPPPP0BPPPPPPPP00000000000000000000000000000000	1232	1287	Birth	72	13	72	39	2	40	1	9	1	3	single birth	3
20-24	rural	primary	male	34	poorest	tube well or borehole	no facility/bush/field	10	male	respondent's home	32		mainly respondent	hours: 1	big problem	no	no	no	living with her	51	13138	25-29	1237	11	104	20	20	gambela	1		yes	28	age 18 or older	00BPPPPPPPP00000000000000000000000000000BPPPPPPPP000000000000000000000	1234	1266	Birth	70	11	70	60	0	0	23	9	2	4	single birth	6
20-24	rural	no education	male	30	poorest	public tap/standpipe	no facility/bush/field	360	male	respondent's home	14		mainly respondent	immediately	big problem	no	no	no	living with her	66	440156	25-29	1237	15	210	13	13	somali			no	25	age 18 or older	0000000000000000000000000000000000000000BPPPPPPPP00BPPPPPPPP00000B	1226	1251	Birth	74	15	74	75	6	80	5	9	2	3	single birth	3
20-24	rural	no education	female	65	poorest	river/dam/lake/ponds/stream/canal/irrigation channel	no facility/bush/field	60	female	respondent's home		mainly respondent		immediately	big problem	no	no	no	staying elsewhere	55	192455	25-29	1237	13	484	4	4	afar			no	25	age 18 or older	NNN000000000000000000000000000000000000000BPPPPPPPP00000000000000000	0	1262	Birth	72	13	72	64	0	0		9	1	1	single birth	2
20-24	rural	no education	female	25	poorest	river/dam/lake/ponds/stream/canal/irrigation channel	no facility/bush/field	360	male	respondent's home	30		mainly respondent	hours: 1	big problem	no	no	no	staying elsewhere	60	415601	25-29	1237	11	7	13	13	somali			yes	25	age 18 or older	BPPPPPPPP000000000000000000000BPPPPPPPP0000000000BPPPPPPPP000000000000	1226	1257	Birth	70	11	70	69	0	0	22	9	3	4	single birth	9
20-24	rural	primary	male	28	poorest	river/dam/lake/ponds/stream/canal/irrigation channel	no facility/bush/field	60	female	respondent's home	13		joint decision	immediately	not a big problem	no	yes	no	living with her	65	43106	25-29	1237	14	235	4	4	afar	1		yes	26	age 18 or older	0000TPP00000000000000BPPPPPPPP0000000000BPPPPPPPP00BPPPPPPPP0000BPP	1227	1252	Birth	73	14	73	74	5	78	4	9	3	3	single birth	4
20-24	rural	no education	male	37	poorest	public tap/standpipe	no facility/bush/field	60	male	respondent's home	24		joint decision	immediately	big problem	no	no	no	living with her	50	32634	25-29	1237	12	620	4	4	afar			yes	29	age 18 or older	00000BPPPPPPPP000000000000000000000000BPPPPPPPP0000000000000000BPPPPP	1215	1267	Birth	71	12	71	59	17	75	16	9	2	5	single birth	7
20-24	rural	no education	male	42	poorest	public tap/standpipe	no facility/bush/field	120	male	respondent's home	33			106	not a big problem	no	no	no	living with her	53	193953	25-29	1237	14	362	4	4	afar			yes	25	age 18 or older	PPPP000BPPPPPPPP000000000000BPPPPPPPP00BPPPPPPPP0000000000000000000	1230	1264	Birth	73	14	73	62	0	0	25	9	3	3	single birth	4
20-24	rural	no education	female	25	poorest	unprotected spring	no facility/bush/field	180	male	respondent's home	22			immediately	big problem	no	no	no	staying elsewhere	55	95886	25-29	1237	14	117	4	4	afar			no	25	age 18 or older	PPPP00000000000000BPPPPPPPP00000000000000BPPPPPPPP0000000000000BPPP	1213	1262	Birth	73	14	73	64	14	77	13	9	2	3	single birth	2
20-24	rural	primary	male	25	poorer	tube well or borehole	pit latrine without slab/open pit	30	female	government health center	13		mainly respondent	immediately	not a big problem	no	no	no	living with her	44	127425	25-29	1237	14	335	15	15	benishangul	3		yes	28	age 18 or older	0BPPPPPPPP00000000000000000000BPPPPPPPP0000BPPPPPPPP000000000000000	1231	1273	Birth	73	14	73	53	5	57	4	9	2	4	single birth	1
20-24	rural	no education	male	24	poorest	tube well or borehole	pit latrine without slab/open pit	5	male	respondent's home	38			immediately	big problem	no	no	no	living with her	29	127425	20-24	1237	14	335	15	15	benishangul			no	23	age 18 or older	PPPPPPP00000000BPPPPPPPP000000000000000000000000000000BPPPPPPPP0000	1226	1288	Birth	73	14	73	38	31	68	30	9	1	3	single birth	4
20-24	rural	no education	male	35	poorest	unprotected well	no facility/bush/field	360	male	respondent's home	15		mainly respondent	203	big problem	no	no	no	living with her	28	66556	20-24	1237	15	488	4	4	afar			yes	24	age 18 or older	0BPPPPPPPP000BPPPPPP00000000BPPPPPPPP00000000000BPPPPPPPP000000000	1226	1289	Birth	74	15	74	35	9	43	8	7	2	5	single birth	5
20-24	rural	no education	male	32	poorer	tube well or borehole	pit latrine without slab/open pit	30	female	government health post	24	joint decision		within first hour	big problem	no	no	no	living with her	61	73384	25-29	1237	12	244	15	15	benishangul			yes	28	age 18 or older	33333333333333BPPPPPPPP0000000333330BPPPPPPPP0000BPPPPPPP000000000000	1232	1256	Birth	71	12	71	69	0	0	16	8	3	2	single birth	8
20-24	rural	no education	female	30	poorest	river/dam/lake/ponds/stream/canal/irrigation channel	no facility/bush/field	60	male	other home				immediately	big problem	no	no	no	living with her	40	102411	25-29	1237	14	172	4	4	afar			no	26	age 18 or older	PPPPP000000000000000000000BPPPPPPPP00000000000000000000000000000000	0	1277	Birth	73	14	73	49	0	0		9	1	1	single birth	5
20-24	urban	no education	male	30	richer	cart with small tank	pit latrine without slab/open pit	15	male	government health center	20		joint decision	203	big problem	no	yes	no	living with her	66	467517	25-29	1237	15	277	12	12	somali			yes	25	age 18 or older	0000000000000000BPPPPPPPP000TPPP0000000000000000000BPPPPPPPP000000	1231	1251	Birth	74	15	74	75	0	0	11	9	2	2	single birth	3
20-24	rural	primary	male	30	middle	tube well or borehole	pit latrine without slab/open pit	10	male	government health center	27			immediately	not a big problem	no	no	no	living with her	44	153920	25-29	1237	15	409	15	15	benishangul	6		no	28	age 18 or older	PPPPPPP0000000000000000000000BPPPPPPPP000000000000000000BPPPPPPPP0	1226	1273	Birth	74	15	74	53	19	71	18	9	1	3	single birth	1
20-24	rural	no education	female	70	poorer	protected well	pit latrine with slab	60	female	government health center	19		mainly husband, partner	immediately	not a big problem	no	yes	no	living with her	62	178293	25-29	1237	13	164	13	13	somali			yes	27	age 18 or older	00000000BPPPPPPPP00000000000000000000000000000000BPPPPPPPP0000000000	1236	1255	Birth	72	13	72	71	0	0	10	9	2	2	single birth	7
20-24	rural	no education	male	22	poorest	public tap/standpipe	no facility/bush/field	20	female	respondent's home				hours: 1	big problem	no	yes	no	living with her	25	122545	20-24	1237	13	334	4	4	afar			no	20	age 18 or older	PPPPPPP00000TPPPPPPP000000000BPPPPPPPP000000000000000000000000000000	0	1292	Stillbirth	72	13	72	33	10	42	9	8
20-24	rural	no education	male	40	poorest	piped into dwelling	no facility/bush/field	on premises	female	respondent's home	20		joint decision	immediately	not a big problem	no	no	no	living with her	29	58475	20-24	1237	13	102	4	4	afar			yes	24	age 18 or older	0000000000000000BPPPPPPPP000000000000BPPPPPPPP00000000000000000BPPPP	1219	1288	Birth	72	13	72	38	13	50	12	9	1	4	single birth	4
20-24	rural	secondary	male	27	poorest	public tap/standpipe	no facility/bush/field	5	male	ngo: health facility	32		mainly respondent	immediately	big problem	no	no	no	living with her	57	32393	25-29	1237	11	417	20	20	gambela	no years completed at level v106		no	25	age 18 or older	000000000000000000000BPPPPPPPP0000000000000000BPPPPPPPP000000000000000	1227	1260	Birth	70	11	70	66	0	0	24	9	2	3	single birth	12
20-24	rural	no education	male	45	poorest	tanker truck	pit latrine without slab/open pit	30	male	respondent's home	24		mainly husband, partner	203	not a big problem	no	no	no	living with her	56	94466	25-29	1237	13	135	4	4	afar			no	25	age 18 or older	0000000000000000000000000000BPPPPPPPP000000BPPPPPPPP000000000000000B	1216	1261	Birth	72	13	72	65	16	80	15	9	2	5	single birth	1
20-24	rural	no education	male	25	poorest	tanker truck	other	on premises	male	government health center	11			immediately	not a big problem	no	no	no	living with her	38	332930	20-24	1237	14	239	13	13	somali			no	23	age 18 or older	PPPP000000000BPPPPPPPP00BPPPPPPPP000BPPPPPPPP0000BPPPPPPPP000000000	0	1279	Birth	73	14	73	47	4	50	3	9	2	3	single birth	7
20-24	rural	primary	male	30	poorest	tube well or borehole	no facility/bush/field	30	female	respondent's home	10		joint decision	immediately	not a big problem	no	no	no	living with her	55	9276	25-29	1237	12	69	20	20	gambela	4		yes	26	age 18 or older	033330000BPPPPPPPP0000000000000000000000000BPPPPPPPP00BPPPPPPPP000000	0	1262	Birth	71	12	71	64	3	66	2	9	2	2	single birth	2
20-24	rural	no education	female	26	poorest	unprotected well	no facility/bush/field	120	female	respondent's home	14		joint decision	immediately	big problem	no	no	no	staying elsewhere	50	162084	25-29	1237	14	629	13	13	somali			yes	26	age 18 or older	00000000BPPPPPPPP0000000000000000000BPPPPPPPP00000BPPPPPPPP00000BPP	1217	1267	Birth	73	14	73	59	6	64	5	9	2	4	single birth	7
20-24	rural	primary	male	28	poorest	tube well or borehole	no facility/bush/field	10	female	respondent's home	50		mainly respondent	immediately	big problem	no	no	no	living with her	13	169804	20-24	1237	13	515	15	15	benishangul	3		yes	21	age 18 or older	BPPPPPPPP000000000000000000000000000000000000000000BPPPPPPPP00000000	0	1304	Birth	72	13	72	22	43	64	42	9	1	2	single birth	8
20-24	rural	no education	male	45	middle	unprotected well	pit latrine without slab/open pit	on premises	female	government hospital	17		other	immediately	big problem	no	no	no	living with her	35	1082861	25-29	1237	15	543	13	13	somali			no	26	age 18 or older	0000000BPPPPPPPP0000BPPPPPPPP00000000BPPPPPPPP00000BPPPPPPPP000000	1228	1282	Birth	74	15	74	44	9	52	8	9	3	5	single birth	10
20-24	urban	no education	female	20	richer	piped to neighbor	pit latrine without slab/open pit	on premises	female	respondent's home			joint decision	immediately	big problem	no	no	no	staying elsewhere	19	205777	20-24	1237	16	440	3	3	afar			yes	20	age 18 or older	000BPPPPPPPP00000000000000000000000000000000000000000000000000000	0	1298	Birth	75	16	75	28	0	0		9	1	1	single birth	2
20-24	urban	secondary	male	33	richest	piped to yard/plot	pit latrine without slab/open pit	on premises	male	government hospital	89	mainly respondent		immediately	not a big problem	no	no	no	living with her	28	170374	25-29	1237	15	17	14	14	benishangul	10		yes	28	age 18 or older	3303333333300BPPPPPPPP33333333333333333333333333333333333333333333	1200	1289	Birth	74	15	74	37	0	0	80	9	1	2	single birth	5
20-24	rural	no education	male	32	poorest	unprotected well	no facility/bush/field	180	female	respondent's home	35		mainly respondent	hours: 1	not a big problem	no	no	no	living with her	21	32634	25-29	1237	12	620	4	4	afar			yes	26	age 18 or older	000000000BPPPPPPPP00000000000000000000000000BPPPPPPPP00000000BPPPPPPP	1228	1296	Birth	71	12	71	30	27	56	26	9	1	6	single birth	12
20-24	rural	no education	male	32	poorest	unprotected well	no facility/bush/field	360	male	respondent's home	26		joint decision	immediately	big problem	no	no	no	living with her	41	278404	25-29	1237	12	540	13	13	somali			no	28	age 18 or older	00000000000000000000000000000BPPPPPPPP000000000000000000BPPPPPPPP0000	1232	1276	Birth	71	12	71	50	19	68	18	9	1	5	single birth	4
20-24	rural	no education	female	26	poorest	protected well	pit latrine with slab	30	male	respondent's home	21			immediately	big problem	no	yes	no	staying elsewhere	31	1082861	25-29	1237	15	543	13	13	somali			yes	26	age 18 or older	PPP0000000000000BPPPPPPPP0000TPPPPPPP0BPPPPPPPP0000000000000000000	1226	1286	Birth	74	15	74	40	14	44	4	9	1	6	single birth	2
20-24	urban	primary	male	32	richest	piped to yard/plot	pit latrine with slab	on premises	female	government hospital		joint decision		103	not a big problem	no	no	no	living with her	27	296282	25-29	1237	16	203	14	14	benishangul	7		yes	29	age 18 or older	22222222200BPPPPPPPP333333333333333333333333333333333333333333333	0	1290	Birth	75	16	75	36	0	0		9	1	1	single birth	6
20-24	urban	secondary	male	32	richest	piped to yard/plot	pit latrine with slab	on premises	male	government hospital			joint decision	immediately	big problem	no	no	no	living with her	46	183823	25-29	1237	15	332	3	3	afar	10		no	25	age 18 or older	0000000000000000000000000000000BPPPPPPPP00000000000000000000000000	0	1271	Birth	74	15	74	55	0	0		9	1	1	single birth	11
20-24	rural	no education	female	25	poorest	protected well	no facility/bush/field	50	female	respondent's home	54		joint decision	immediately	big problem	no	no	no	staying elsewhere	34	20769	25-29	1237	12	266	20	20	gambela			yes	25	age 18 or older	0000000000000000000000BPPPPPPP000000000000000000000000000000000000000	1228	1283	Birth	71	12	71	42	0	0	47	8	1	3	single birth	11
20-24	rural	no education	male	28	poorest	unprotected spring	no facility/bush/field	120	male	respondent's home	44	joint decision		immediately	big problem	no	no	no	living with her	35	56753	20-24	1237	12	415	15	15	benishangul			yes	23	age 18 or older	33333300000000000000000BPPPPPPPP000000000000000333333000000000000000B	0	1282	Birth	71	12	71	44	37	80	36	9	1	2	single birth	10
20-24	rural	no education	female	28	poorest	unprotected well	no facility/bush/field	40	female	respondent's home	20		other	immediately	not a big problem	no	no	no	staying elsewhere	54	893440	25-29	1237	13	214	13	13	somali			no	28	age 18 or older	0000000000000000000BPPPPPPPP0000000000000BPPPPPPPP00000000000BPPPPPP	1229	1263	Birth	72	13	72	63	12	74	11	9	2	3	single birth	3
20-24	urban	secondary	male	43	richest	cart with small tank	pit latrine with slab	on premises	female	government hospital		joint decision		immediately	not a big problem	no	no	no	living with her	48	194199	20-24	1237	12	377	12	12	somali	no years completed at level v106		yes	21	age 18 or older	333333333330000000000000000000000000BPPPPPPPP000000000000000000000000	0	1269	Birth	71	12	71	57	0	0		9	1	1	single birth	9
20-24	rural	no education	male	24	poorest	protected spring	pit latrine without slab/open pit	30	male	respondent's home	43	joint decision		immediately	not a big problem	no	no	no	living with her	47	60400	20-24	1237	14	643	15	15	benishangul			yes	20	age 18 or older	333333333333333333333333333333300BPPPPPPPP0000000333303333333333300	1226	1270	Birth	73	14	73	56	0	0	35	9	1	3	single birth	10
20-24	rural	no education	male	37	poorest	unprotected spring	no facility/bush/field	90	female	respondent's home	22		joint decision	immediately	big problem	no	no	no	living with her	21	102411	20-24	1237	14	172	4	4	afar			yes	21	age 18 or older	0000000BPPPPPPPP00000000000000BPPPPPPPP0000000000000000000000000000	0	1296	Birth	73	14	73	30	15	44	14	9	1	2	single birth	12
20-24	rural	no education	male	65	poorest	unprotected well	no facility/bush/field	120	female	respondent's home	13		mainly respondent	immediately	not a big problem	no	yes	no	living with her	69	176446	25-29	1237	13	356	13	13	somali			no	25	age 18 or older	000000000000000000000BPPPPPPPP00000000000TPPPPPPP0000000BPPPPPPPP000	1234	1248	Birth	72	13	72	78	0	0	5	9	2	3	single birth	12
20-24	urban	primary	male	37	richest	piped into dwelling	pit latrine without slab/open pit	on premises	male	government health center	25	joint decision		immediately	not a big problem	no	no	no	living with her	35	205777	25-29	1237	16	440	3	3	afar	8		yes	26	age 18 or older	3333300000000000003BPPPPPPPP0000000000000000BPPPPPPPP000000000000	1214	1282	Birth	75	16	75	44	17	60	16	9	1	3	single birth	10
20-24	rural	no education	male	49	poorest	river/dam/lake/ponds/stream/canal/irrigation channel	no facility/bush/field	60	male	other home			joint decision	immediately	big problem	no	no	no	staying elsewhere	20	116266	20-24	1237	13	263	4	4	afar			yes	23	age 18 or older	0000000BPPPPPPPP0000000000000000000000000000000000000000000000000000	0	1297	Birth	72	13	72	29	0	0		9	1	1	single birth	1
20-24	rural	primary	male	30	poorer	unprotected spring	pit latrine without slab/open pit	20	female	other home	34		joint decision	immediately	big problem	no	no	no	living with her	19	33104	25-29	1237	15	554	20	20	gambela	5		yes	25	age 18 or older	0000BPPPPPPPP0000000000000000000000000BPPPPPPPP0000000000000000000	0	1298	Birth	74	15	74	28	26	53	25	9	1	2	single birth	2
20-24	rural	secondary	female	56	poorest	river/dam/lake/ponds/stream/canal/irrigation channel	no facility/bush/field	10	male	respondent's home	70		joint decision		big problem	no	no	no	staying elsewhere	15	25620	20-24	1237	14	106	20	20	gambela	no years completed at level v106		no	20	age 18 or older	0BPPPPPPPP000000000000333333333330000000000000000000000000000000000	1231	1302	Birth	73	14	73	24	0	0	62	9	1	2	single birth	6
20-24	rural	no education	male	35	poorest	public tap/standpipe	no facility/bush/field	60	male	respondent's home	16		mainly respondent	205	not a big problem	no	no	no	living with her	42	193953	25-29	1237	14	362	4	4	afar			yes	26	age 18 or older	00000000BPPPPPPPP00000000000BPPPPPPPP0000000BPPPPPPPP00000000000000	1229	1275	Birth	73	14	73	51	8	58	7	9	2	3	single birth	3
20-24	rural	no education	male	31	poorer	public tap/standpipe	no facility/bush/field	30	male	respondent's home			joint decision		big problem	no	no	no	living with her	49	136932	20-24	1237	14	511	4	4	afar			no	22	age 18 or older	00000BPPPPPP00000000000000000000000BPPPPPPPP00000000000000000000000	0	1268	Birth	73	14	73	58	0	0		9	2	1	single birth	8
20-24	rural	no education	male	35	poorest	tube well or borehole	no facility/bush/field	10	female	respondent's home	26		other	immediately	big problem	no	no	no	living with her	34	29437	25-29	1237	12	315	20	20	gambela			yes	28	age 18 or older	0000000000000000000000BPPPPPPPP00000000000000000BPPPPPPPP000000000000	1225	1283	Birth	71	12	71	43	18	60	17	9	1	3	single birth	11
20-24	rural	primary	male	20	poorest	unprotected spring	no facility/bush/field	15	female	respondent's home	25		mainly respondent	immediately	big problem	no	no	no	living with her	52	40982	20-24	1237	13	326	20	20	gambela	4		yes	24	under age 18	000BPPPPPPPP000000000000000000000000000BPPPPPPPP0000003333333000BPPP	1225	1265	Birth	72	13	72	61	17	77	16	9	2	3	single birth	5
20-24	rural	no education	male	35	poorest	unprotected spring	no facility/bush/field	20	female	respondent's home				within first hour	big problem	no	yes	no	living with her	22	46816	20-24	1237	14	585	4	4	afar			no	22	age 18 or older	PP000000BPPPPPPPP0000000000000TPPP000000000000000000000000000000000	0	1295	Birth	73	14	73	31	0	44	13	9	1	1	single birth	11
20-24	rural	primary	male	38	richest	public tap/standpipe	pit latrine without slab/open pit	15	male	government health center		joint decision			not a big problem	no	no	no	living with her	59	55383	25-29	1237	15	299	20	20	gambela	6		no	25	age 18 or older	33333333333333333333333333333300000000000000BPPPPPPPP0000000000000	0	1258	Birth	74	15	74	68	0	0		9	1	1	single birth	10
20-24	rural	secondary	male	30	richest	tanker truck	no facility/bush/field	60	male	government hospital			joint decision	immediately	not a big problem	yes	no	no	staying elsewhere	37	79828	25-29	1237	13	366	4	4	afar	10		no	26	age 18 or older	000000000000000000000000BPPPPPPPP00000000000000000000000000000000000	0	1280	Birth	72	13	72	46	0	0		9	1	1	single birth	8
20-24	rural	primary	female	22	poorest	river/dam/lake/ponds/stream/canal/irrigation channel	no facility/bush/field	10	male	respondent's home	47		joint decision	immediately	big problem	no	no	no	staying elsewhere	32	220223	20-24	1237	12	561	13	13	somali	3		yes	22	age 18 or older	00000000000000000000BPPPPPPPP000000000000000000000000000000000000000B	0	1285	Birth	71	12	71	41	40	80	39	9	1	2	single birth	1
20-24	rural	no education	male	28	poorest	unprotected well	no facility/bush/field	120	male	respondent's home	12				big problem	no	no	no	living with her	53	62250	20-24	1237	15	344	4	4	afar			no	22	age 18 or older	PPPPP000BPPPPPPPP000000000000000000000BPPPPPPPP0000BPPPPPPPP00000B	1214	1264	Birth	74	15	74	62	5	66	4	9	2	4	single birth	4
20-24	urban	no education	male	28	poorest	public tap/standpipe	no facility/bush/field	15	male	respondent's home	34		joint decision	102	not a big problem	no	no	no	living with her	30	45502	25-29	1237	12	426	19	19	gambela			yes	26	age 18 or older	000000000000000000BPPPPPPPP0000000000000000000000000BPPPPPPPP00000000	0	1287	Birth	71	12	71	39	26	64	25	9	1	2	single birth	3
20-24	urban	no education	female	29	poorest	protected well	no facility/bush/field	120	male	respondent's home	60		joint decision	immediately	not a big problem	no	no	no	living with her	62	143132	25-29	1237	14	588	12	12	somali			yes	29	age 18 or older	000BPPPPPPPP0000000000000000BPPPPPPPP00000000000BPPPPPPPP0000000000	1194	1255	Birth	73	14	73	71	0	0	52	9	3	2	single birth	7
20-24	urban	primary	male	31	richest	piped to yard/plot	pit latrine with slab	on premises	male	government health center				203	not a big problem	no	no	no	living with her	23	229491	20-24	1237	13	230	3	3	afar	8		no	21	age 18 or older	PPP0000330BPPPPPPPP0000000000000000000000000000000000000000000000000	0	1294	Birth	72	13	72	32	0	0		9	1	1	single birth	10
20-24	urban	no education	female	20	richest	public tap/standpipe	flush, don't know where	30	male	government health center			joint decision	108	big problem	no	no	no	staying elsewhere	17	288518	20-24	1237	12	491	12	12	somali			yes	20	age 18 or older	00000BPPPPPPPP0000000000000000000000000000000000000000000000000000000	0	1300	Birth	71	12	71	26	0	0		9	1	1	single birth	4
20-24	rural	no education	female	29	poorest	unprotected spring	no facility/bush/field	120	female	government hospital	62		joint decision	immediately	big problem	no	yes	no	living with her	64	33304	25-29	1237	15	178	4	4	afar			no	29	age 18 or older	0000000000000000000000000000000000000000000000000BPPPPPPPP00000TPP	1191	1253	Birth	74	15	74	73	0	78	5	9	2	2	1st of multiple	5
20-24	rural	no education	male	30	poorest	unprotected spring	no facility/bush/field	60	male	respondent's home			joint decision	immediately	big problem	no	no	no	living with her	47	126382	20-24	1237	14	130	4	4	afar			yes	20	age 18 or older	00000BPPPPPPPP0000000000000000000BPPPPPPPP0000000000000000000000000	0	1270	Birth	73	14	73	56	0	0		9	2	1	single birth	10
20-24	rural	no education	male	26	poorest	unprotected well	no facility/bush/field	60	male	respondent's home	28				big problem	no	no	no	living with her	49	32634	25-29	1237	12	620	4	4	afar			no	27	age 18 or older	PPPPPPP00BPPPPPPPP0000000000000000000BPPPPPPPP0000000000000000000BPPP	1214	1268	Birth	71	12	71	58	20	77	19	9	2	3	single birth	8
20-24	rural	no education	female	22	poorest	river/dam/lake/ponds/stream/canal/irrigation channel	no facility/bush/field	120	female	respondent's home			joint decision	hours: 1	big problem	no	no	no	staying elsewhere	69	116266	20-24	1237	14	263	4	4	afar			yes	20	age 18 or older	000000000BPPPPPPPP000000000000BPPPPPPPP0000000000000000BPPPPPPPP000	0	1248	Birth	73	14	73	78	0	0		9	3	1	single birth	12
20-24	rural	no education	male	26	poorest	unprotected well	no facility/bush/field	60	female	respondent's home	26		joint decision	102	not a big problem	no	no	no	living with her	26	136151	20-24	1237	13	323	13	13	somali			yes	22	age 18 or older	0000000000000BPPPPPPPP000000000000000000BPPPPPPPP0000000000000000000	1214	1291	Birth	72	13	72	35	19	53	18	9	1	3	single birth	7
20-24	urban	no education	male	30	richer	piped to neighbor	other	on premises	female	respondent's home	17			immediately	big problem	no	no	no	living with her	61	467517	25-29	1237	15	277	12	12	somali			no	28	age 18 or older	PP00000000000000BPPPPPPPP000000000000000000000BPPPPPPPP000000000BP	0	1256	Birth	74	15	74	70	10	79	9	9	2	2	single birth	8
20-24	rural	no education	male	65	poorest	unprotected well	pit latrine with slab	on premises	male	respondent's home	25		joint decision	102	not a big problem	no	no	no	staying elsewhere	25	136151	25-29	1237	13	323	13	13	somali			yes	25	age 18 or older	000000000000BPPPPPPPP0000000000000000BPPPPPPPP000000BPPPPPPPP00000BP	0	1292	Birth	72	13	72	34	17	50	16	9	1	4	single birth	8
20-24	rural	no education	male	65	poorest	unprotected well	pit latrine with slab	on premises	male	respondent's home	14		joint decision	102	not a big problem	no	no	no	staying elsewhere	50	136151	25-29	1237	13	323	13	13	somali			yes	25	age 18 or older	000000000000BPPPPPPPP0000000000000000BPPPPPPPP000000BPPPPPPPP00000BP	0	1267	Birth	72	13	72	59	7	65	6	9	2	3	single birth	7
20-24	rural	no education	male	65	poorest	unprotected well	pit latrine with slab	on premises	male	respondent's home	14		joint decision	102	not a big problem	no	no	no	staying elsewhere	65	136151	25-29	1237	13	323	13	13	somali			yes	25	age 18 or older	000000000000BPPPPPPPP0000000000000000BPPPPPPPP000000BPPPPPPPP00000BP	0	1252	Birth	72	13	72	74	6	79	5	9	3	2	single birth	4
20-24	rural	primary	male	30	poorer	unprotected spring	pit latrine without slab/open pit	20	female	other home			joint decision	immediately	big problem	no	no	no	living with her	53	33104	25-29	1237	15	554	20	20	gambela	5		yes	25	age 18 or older	0000BPPPPPPPP0000000000000000000000000BPPPPPPPP0000000000000000000	0	1264	Birth	74	15	74	62	0	0		9	2	1	single birth	4
20-24	rural	primary	male	26	poorer	tube well or borehole	pit latrine without slab/open pit	30	female	respondent's home			joint decision	immediately	big problem	no	no	no	living with her	21	262621	20-24	1237	13	88	15	15	benishangul	5		yes	20	age 18 or older	00000000BPPPPPPPP000000000000000000000000000000000000000000000000000	0	1296	Birth	72	13	72	30	0	0		9	1	1	single birth	12
20-24	rural	no education	female	53	poorest	unprotected well	no facility/bush/field	180	male	respondent's home				immediately	big problem	no	no	no		67	136151	20-24	1237	13	323	13	13	somali			no	20	age 18 or older	000000000000000000000000000000000000000000000000000000BPPPPPPPP00000	0	1250	Birth	72	13	72	76	0	0		9	1	1	single birth	2
20-24	rural	no education	male	85	poorest	tanker truck	no facility/bush/field	60	male	respondent's home	28		joint decision	days: 1	not a big problem	no	no	no	living with her	23	70855	25-29	1237	13	37	4	4	afar			yes	27	age 18 or older	0000000000BPPPPPPPP0000000000000000000BPPPPPPPP000000000000000000000	0	1294	Birth	72	13	72	32	20	51	19	9	1	2	single birth	10
20-24	rural	primary	female	21	poorest	unprotected well	pit latrine without slab/open pit	90	female	government hospital			joint decision	immediately	not a big problem	no	no	no	living with her	20	136151	20-24	1237	13	323	13	13	somali	3		yes	21	age 18 or older	0000000BPPPPPPPP0000000000000000000000000000000000000000000000000000	0	1297	Birth	72	13	72	29	0	0		9	1	1	single birth	1
20-24	rural	secondary	male	28	middle	tube well or borehole	pit latrine without slab/open pit	60	female	respondent's home	27	joint decision			big problem	no	no	no	living with her	22	154743	20-24	1237	13	320	15	15	benishangul	no years completed at level v106		no	20	age 18 or older	333333330BPPPPPPPP0000000000000000000BPPPPPPPP000000000000000BPPPPPP	0	1295	Birth	72	13	72	31	20	50	19	9	1	3	single birth	11
20-24	rural	secondary	male	28	middle	tube well or borehole	pit latrine without slab/open pit	60	female	respondent's home	24	joint decision			big problem	no	no	no	living with her	50	154743	20-24	1237	13	320	15	15	benishangul	no years completed at level v106		no	20	age 18 or older	333333330BPPPPPPPP0000000000000000000BPPPPPPPP000000000000000BPPPPPP	0	1267	Birth	72	13	72	59	16	74	15	9	2	2	single birth	7
20-24	rural	no education	male	28	poorest	tube well or borehole	no facility/bush/field	180	male	respondent's home	46		mainly husband, partner	immediately	big problem	no	yes	no	living with her	14	154743	25-29	1237	13	320	15	15	benishangul			yes	28	age 18 or older	0BPPPPPPPP000000000TPP0000000000000000000000000BPPPPPPPP000000000000	1213	1303	Birth	72	13	72	23	38	32	9	9	1	6	single birth	7
20-24	rural	no education	male	28	poorest	tube well or borehole	no facility/bush/field	180	male	respondent's home	43		mainly husband, partner	immediately	big problem	no	yes	no	living with her	60	154743	25-29	1237	13	320	15	15	benishangul			yes	28	age 18 or older	0BPPPPPPPP000000000TPP0000000000000000000000000BPPPPPPPP000000000000	1213	1257	Birth	72	13	72	69	0	0	35	9	2	5	single birth	9
20-24	urban	no education	female	20	richest	river/dam/lake/ponds/stream/canal/irrigation channel	pit latrine without slab/open pit	90	male	government hospital			joint decision	immediately	not a big problem	no	no	no	living with her	58	337383	20-24	1237	12	520	12	12	somali			no	20	age 18 or older	00000000BPPPPPPPP000000000BPPPPPPPP00000000000BPPPPPPPP00000000000000	0	1259	Birth	71	12	71	67	0	0		9	3	1	single birth	11
20-24	rural	primary	male	45	poorest	river/dam/lake/ponds/stream/canal/irrigation channel	no facility/bush/field	300	female	respondent's home				203	big problem	no	no	no	living with her	62	278404	20-24	1237	12	540	13	13	somali	3		yes	23	age 18 or older	PPPPP00000BPPPPPPPP000BPPPPPPPP000000BPPPPPPPP0000BPPPPPPPP0000000000	0	1255	Birth	71	12	71	71	0	0		9	4	1	single birth	7
20-24	rural	primary	male	30	richer	tube well or borehole	pit latrine without slab/open pit	60	female	government health center	62	mainly respondent		immediately	big problem	no	no	no	living with her	62	154743	25-29	1237	13	320	15	15	benishangul	2		yes	26	age 18 or older	NNNNNNNNNNNNNNNNNNN33000000000BPPPPPPPP0000000000BPPPPPPPP0000000000	1192	1255	Birth	72	13	72	71	0	0	54	9	2	5	single birth	7
20-24	rural	no education	female	25	poorest	unprotected spring	no facility/bush/field	120	male	respondent's home	36				big problem	no	yes	no		20	273461	25-29	1237	12	9	13	13	somali			no	26	age 18 or older	0TPPP000BPPPPPPPP000000000000000000000000000BPPPPPPPP000000000000000B	1218	1297	Birth	71	12	71	29	28	56	27	9	1	6	single birth	1
20-24	rural	no education	male	26	poorest	unprotected well	no facility/bush/field	60	male	respondent's home	27				big problem	no	no	no	living with her	21	32634	25-29	1237	12	620	4	4	afar			no	27	age 18 or older	PPPPPPP00BPPPPPPPP0000000000000000000BPPPPPPPP0000000000000000000BPPP	1214	1296	Birth	71	12	71	30	20	49	19	9	1	4	single birth	12
20-24	rural	no education	male	80	poorest	river/dam/lake/ponds/stream/canal/irrigation channel	no facility/bush/field	20	male	respondent's home	32		other	within first hour	big problem	no	no	no	staying elsewhere	35	10197	25-29	1237	12	260	20	20	gambela			no	28	age 18 or older	00000000000000000000000BPPPPPPPP000000000000000000000000BPPPPPPPP0000	1235	1282	Birth	71	12	71	44	25	68	24	9	1	6	single birth	10
20-24	rural	no education	female	28	poorest	river/dam/lake/ponds/stream/canal/irrigation channel	no facility/bush/field	10	female	respondent's home	25		mainly respondent	immediately	big problem	no	no	no	staying elsewhere	60	1223278	25-29	1237	12	379	13	13	somali			no	28	age 18 or older	000000BPPPPPPPP0000000000000BPPPPPPPP00000000000BPPPPPPPP000000000000	1231	1257	Birth	71	12	71	69	0	0	17	9	3	2	single birth	9
20-24	rural	no education	male	30	poorest	tube well or borehole	no facility/bush/field	5	female	respondent's home	41		mainly husband, partner	immediately	not a big problem	no	no	no	living with her	13	29437	25-29	1237	12	315	20	20	gambela			yes	29	age 18 or older	0BPPPPPPPP00000000000000000000000000000000BPPPPPPPP000000000000BPPPPP	1205	1304	Birth	71	12	71	22	33	54	32	9	1	4	single birth	8
20-24	rural	no education	male	30	poorest	protected well	no facility/bush/field	30	female	respondent's home	20		joint decision	immediately	big problem	no	no	no	living with her	54	223651	25-29	1237	15	33	13	13	somali			no	28	age 18 or older	000000000000000000000000000000000000000BPPPPPPPP000000000000BPPPPP	1229	1263	Birth	74	15	74	63	13	75	12	9	1	6	single birth	3
20-24	rural	primary	male	35	poorest	river/dam/lake/ponds/stream/canal/irrigation channel	no facility/bush/field	120	female	respondent's home	20		joint decision	110	not a big problem	no	no	no	living with her	20	127305	25-29	1237	12	318	13	13	somali	3		yes	25	age 18 or older	00000000BPPPPPPPP000000000000BPPPPPPPP00000000000BPPPPPPPP00000000000	1231	1297	Birth	71	12	71	29	13	41	12	9	1	5	single birth	1
20-24	urban	secondary	female	23	richest	piped to neighbor	pit latrine with slab	on premises	male	respondent's home	34			immediately	not a big problem	no	no	no	staying elsewhere	21	152035	20-24	1237	15	171	12	12	somali	10		yes	23	age 18 or older	PPP000BPPPPPPPP0000000000000000000000000BPPPPPPPP00000000000000000	1197	1296	Birth	74	15	74	30	26	55	25	9	1	3	single birth	12
20-24	rural	primary	male	35	poorest	river/dam/lake/ponds/stream/canal/irrigation channel	no facility/bush/field	120	female	respondent's home	24		joint decision	110	not a big problem	no	no	no	living with her	61	127305	25-29	1237	12	318	13	13	somali	3		yes	25	age 18 or older	00000000BPPPPPPPP000000000000BPPPPPPPP00000000000BPPPPPPPP00000000000	1231	1256	Birth	71	12	71	70	0	0	16	9	3	3	single birth	8
20-24	rural	no education	female	24	poorest	protected well	no facility/bush/field	20	male	respondent's home	26		mainly respondent	202	big problem	no	no	no	staying elsewhere	27	107968	20-24	1237	13	427	4	4	afar			yes	24	age 18 or older	00000000000000BPPPPPPPP000000000000000000BPPPPPP00000000000000000000	0	1290	Birth	72	13	72	36	19	54	18	9	1	2	single birth	6
20-24	rural	no education	male	50	poorest	public tap/standpipe	no facility/bush/field	30	male	respondent's home	12		mainly respondent	immediately	big problem	no	no	no	living with her	44	88137	25-29	1237	15	241	4	4	afar			no	29	age 18 or older	00000000000000000000000000000BPPPPPPPP0000BPPPPPPPP000000000000000	1230	1273	Birth	74	15	74	53	5	57	4	9	2	4	1st of multiple	1
20-24	rural	primary	female	15	poorest	protected spring	no facility/bush/field	30	male	respondent's home			mainly respondent	120	big problem	no	no	no	staying elsewhere	42	78850	20-24	1237	12	4	4	4	afar	2		yes	22	age 18 or older	0000000BPPPPPPPP00000000000000BPPPPPPPP000000000000000000000000000000	0	1275	Birth	71	12	71	51	0	0		9	2	1	single birth	3
20-24	urban	secondary	female	46	richer	cart with small tank	pit latrine without slab/open pit	on premises	male	government hospital				immediately	not a big problem	no	no	no		37	93295	20-24	1237	13	358	12	12	somali	11		yes	21	age 18 or older	000000000BPPPPPPPP000000BPPPPPPPP00000000000000000000000000000000000	0	1280	Birth	72	13	72	46	0	0		9	2	1	single birth	8
20-24	urban	no education	male	30	richest	piped to yard/plot	pit latrine without slab/open pit	on premises	female	government health center	33		joint decision	immediately	not a big problem	no	no	no	living with her	17	131928	25-29	1237	14	193	14	14	benishangul			yes	25	age 18 or older	000BPPPPPPPP0333333333333333333333300BPPPPPPPP000000000000000000000	1226	1300	Birth	73	14	73	26	26	51	25	9	1	4	single birth	4
20-24	rural	no education	male	23	poorest	unprotected well	no facility/bush/field	60	female	respondent's home	21		joint decision	immediately	big problem	no	no	no	living with her	32	333797	20-24	1237	12	96	13	13	somali			no	20	age 18 or older	00000000000000000000BPPPPPPPP0000000000000BPPPPPPPP000000000000000000	0	1285	Birth	71	12	71	41	14	54	13	9	1	2	single birth	1
20-24	rural	no education	male	37	poorest	river/dam/lake/ponds/stream/canal/irrigation channel	pit latrine without slab/open pit	10	male	respondent's home	24		joint decision	hours: 1	big problem	no	no	no	living with her	66	176585	25-29	1237	13	564	4	4	afar			yes	29	age 18 or older	0BPPPPPPPP000000000000000000000BPPPPPPPP0000000000000BPPPPPPPP000000	1227	1251	Birth	72	13	72	75	0	0	15	9	3	5	single birth	3
20-24	urban	primary	male	25	richest	piped to yard/plot	pit latrine with slab	on premises	female	respondent's home		joint decision		days: 1	not a big problem	no	no	no	living with her	32	229491	20-24	1237	13	230	3	3	afar	8		no	20	age 18 or older	3333333333333300000BPPPPPPPP0000000000000000000000000000000000000000	0	1285	Birth	72	13	72	41	0	0		9	1	1	single birth	1
20-24	rural	no education	female	22	poorest	river/dam/lake/ponds/stream/canal/irrigation channel	no facility/bush/field	120	female	respondent's home	21		joint decision	hours: 1	big problem	no	no	no	staying elsewhere	23	116266	20-24	1237	14	263	4	4	afar			yes	20	age 18 or older	000000000BPPPPPPPP000000000000BPPPPPPPP0000000000000000BPPPPPPPP000	0	1294	Birth	73	14	73	32	13	44	12	9	1	3	single birth	10
20-24	rural	primary	male	30	richer	protected well	pit latrine without slab/open pit	on premises	male	government health center		joint decision		immediately	not a big problem	no	no	no	living with her	16	153906	20-24	1237	13	541	15	15	benishangul	6		yes	20	age 18 or older	330BPPPPPPPP00000000000333333333333333333333333333333333333333333333	0	1301	Birth	72	13	72	25	0	0		9	1	1	single birth	5
20-24	rural	no education	male	60	poorest	unprotected well	no facility/bush/field	60	male	respondent's home	18		joint decision	immediately	big problem	no	no	no	living with her	73	340149	25-29	1237	15	22	13	13	somali			yes	25	age 18 or older	000000000000000000BPPPPPPPP0000000000000000000000000000000BPPPPPPP	1226	1244	Birth	74	15	74	0			18	0	2	4	single birth	8
20-24	rural	no education	male	28	poorest	public tap/standpipe	pit latrine without slab/open pit	10	male	respondent's home	52		mainly respondent	102	not a big problem	no	yes	no	living with her	31	190131	25-29	1237	13	51	4	4	afar			yes	25	age 18 or older	000000000000000000BPPPPPPPP00000000000000000000000000000000TPPPPPPPP	1234	1286	Birth	72	13	72	40	0	72	32	9	1	3	single birth	2
20-24	urban	secondary	male	34	richest	piped to yard/plot	pit latrine without slab/open pit	on premises	male	government hospital		joint decision		102	big problem	no	no	no	staying elsewhere	34	55984	20-24	1237	14	47	19	19	gambela	9		yes	20	age 18 or older	30000000000000000000BPPPPPPPP00111111111111000000000000000000000000	0	1283	Birth	73	14	73	43	0	0		9	1	1	single birth	11
20-24	rural	no education	male	28	poorest	unprotected well	no facility/bush/field	240	male	respondent's home			joint decision	103	big problem	no	no	no	living with her	44	36883	20-24	1237	15	348	4	4	afar			no	20	age 18 or older	00000000000000000000000000000BPPPPPPPP0000000000000000000000000000	0	1273	Birth	74	15	74	53	0	0		9	1	1	single birth	1
20-24	rural	no education	male	52	poorest	protected well	no facility/bush/field	30	female	respondent's home	21		joint decision	immediately	not a big problem	no	no	no	living with her	19	190030	25-29	1237	14	146	13	13	somali			yes	29	age 18 or older	00000BPPPPPPPP000000000000BPPPPPPPP000000000000000BPPPPPPPP00000000	0	1298	Birth	73	14	73	28	13	40	12	9	1	3	single birth	2
20-24	urban	no education	female	28	richest	piped to neighbor	no facility/bush/field	on premises	female	respondent's home	34		joint decision	immediately	not a big problem	no	no	no	living with her	21	530342	25-29	1237	16	439	12	12	somali			no	28	age 18 or older	00000BPPPPPPPP0000000000000000000000000BPPPPPPPP00000000000000000	1229	1296	Birth	75	16	75	30	26	55	25	9	1	4	single birth	12
20-24	rural	primary	male	28	poorest	river/dam/lake/ponds/stream/canal/irrigation channel	pit latrine without slab/open pit	40	female	respondent's home	23		mainly respondent	immediately	not a big problem	no	no	no	living with her	67	127305	20-24	1237	12	318	13	13	somali	3		yes	24	age 18 or older	0000000000BPPPPPPPP0000000BPPPPPPPP00000000000000000000BPPPPPPPP00000	1227	1250	Birth	71	12	71	76	0	0	14	9	3	2	single birth	2
20-24	urban	secondary	male	30	richest	piped to yard/plot	pit latrine without slab/open pit	on premises	female	government hospital	50	joint decision		immediately	not a big problem	no	no	no	living with her	20	141413	25-29	1237	16	317	14	14	benishangul	10		yes	28	age 18 or older	3330BPPPPPPPP333333333333333333333333333333333333333300BPPPPPPPP0	0	1297	Birth	75	16	75	29	43	71	42	9	1	2	single birth	1
20-24	rural	primary	male	30	poorest	river/dam/lake/ponds/stream/canal/irrigation channel	no facility/bush/field	20	female	government health center	37		joint decision	108	not a big problem	no	yes	no	living with her	25	176585	25-29	1237	13	564	4	4	afar	2		no	26	age 18 or older	0TPPPPPPP000BPPPPPPPP00000000000111000300000000000BPPPPPPPP000BPPPPP	1203	1292	Birth	72	13	72	34	30	63	29	9	1	4	single birth	8
20-24	rural	secondary	male	35	poorest	unprotected well	pit latrine without slab/open pit	30	male	respondent's home	12			immediately	not a big problem	no	no	no	living with her	28	178293	25-29	1237	13	164	13	13	somali	10		no	27	age 18 or older	PPP000000000000BPPPPPPPP000BPPPPPPPP00000000000000000000000000000BPP	1217	1289	Birth	72	13	72	37	4	40	3	9	2	4	1st of multiple	5
20-24	urban	secondary	male	27	richest	tube well or borehole	no facility/bush/field	5	female	respondent's home	35		joint decision	immediately	not a big problem	no	no	no	living with her	17	101962	25-29	1237	12	567	19	19	gambela	10		yes	26	age 18 or older	00000BPPPPPPPP00000000000000000000000000BPPPPPPPP00000000000000000000	1226	1300	Birth	71	12	71	26	27	52	26	9	1	3	single birth	4
20-24	urban	primary	male	27	richest	piped to yard/plot	pit latrine without slab/open pit	on premises	male	government hospital		joint decision		days: 1	not a big problem	no	no	no	living with her	23	205777	20-24	1237	16	440	3	3	afar	8		yes	23	age 18 or older	3333333BPPPPPP000000000000000000000000000000000000000000000000000	0	1294	Birth	75	16	75	30	0	0		7	1	1	single birth	10
20-24	rural	no education	male	29	poorest	river/dam/lake/ponds/stream/canal/irrigation channel	no facility/bush/field	90	male	respondent's home	36		joint decision	hours: 1	not a big problem	no	yes	no	living with her	16	333797	25-29	1237	12	96	13	13	somali			yes	25	age 18 or older	0000BPPPPPPPP00000000TPPPPPPPP0000000000BPPPPPPPP0000000000000BPPPPPP	1201	1301	Birth	71	12	71	25	28	33	8	9	1	4	single birth	5
20-24	rural	no education	female	22	poorest	public tap/standpipe	no facility/bush/field	240	female	respondent's home				202	big problem	no	no	no	staying elsewhere	36	66556	20-24	1237	15	488	4	4	afar			no	22	age 18 or older	PPPP00000000000000000BPPPPPPPP000000000000000000000000000000000000	0	1281	Birth	74	15	74	45	0	0		9	1	1	single birth	9
20-24	rural	no education	male	32	poorest	unprotected well	no facility/bush/field	180	female	respondent's home	16		mainly respondent	hours: 1	not a big problem	no	no	no	living with her	56	32634	25-29	1237	12	620	4	4	afar			yes	26	age 18 or older	000000000BPPPPPPPP00000000000000000000000000BPPPPPPPP00000000BPPPPPPP	1228	1261	Birth	71	12	71	65	9	73	8	9	2	5	single birth	1
20-24	rural	no education	male	30	poorer	tube well or borehole	no facility/bush/field	5	male	respondent's home	42		other	immediately	big problem	no	no	no	living with her	19	29437	25-29	1237	12	315	20	20	gambela			yes	25	age 18 or older	0000000BPPPPPPPP0000000000000000000000000000000000BPPPPPPPP0000000000	1233	1298	Birth	71	12	71	28	35	62	34	9	1	3	single birth	2
20-24	rural	primary	male	28	poorer	unprotected well	composting toilet	15	female	respondent's home				202	big problem	no	no	no	living with her	73	33104	25-29	1237	15	554	20	20	gambela	1		no	25	age 18 or older	PPPP000000000000000000000000000000000000000000033333333333BPPPPPPP	0	1244	Birth	74	15	74	0				0	1	1	single birth	8
20-24	rural	primary	female	29	middle	protected well	pit latrine with slab	5	male	ngo: health facility	33			immediately	big problem	no	no	no		67	32393	25-29	1237	13	417	20	20	gambela	2		yes	29	age 18 or older	000000000000000000000BPPPPPPP0000000000000000000000000BPPPPPPP000000	1217	1250	Birth	72	13	72	75	0	0	25	8	2	6	single birth	2
20-24	rural	primary	male	29	poorest	tube well or borehole	no facility/bush/field	30	female	respondent's home	22		mainly respondent	immediately	big problem	no	no	no	staying elsewhere	14	29437	20-24	1237	12	315	20	20	gambela	7		yes	20	age 18 or older	00BPPPPPPPP0000000000000BPPPPPPPP000000000000000000000000000000000000	0	1303	Birth	71	12	71	23	14	36	13	9	1	2	single birth	7
20-24	rural	no education	male	22	poorer	tube well or borehole	pit latrine without slab/open pit	10	female	respondent's home	41		mainly husband, partner	days: 1	big problem	no	no	no	living with her	38	169804	20-24	1237	13	515	15	15	benishangul			yes	20	age 18 or older	0000000000000000000000000BPPPPPPPP000000000000000000000000000000000B	0	1279	Birth	72	13	72	47	34	80	33	9	1	2	single birth	7
20-24	rural	no education	male	32	poorest	public tap/standpipe	no facility/bush/field	15	male	government hospital			mainly respondent	immediately	not a big problem	no	no	no	living with her	39	359625	20-24	1237	12	367	13	13	somali			yes	20	age 18 or older	00000000BPPPPPPPP0000000000BPPPPPPPP000000000000000000000000000000000	0	1278	Birth	71	12	71	48	0	0		9	2	1	single birth	6
20-24	rural	primary	female	19	poorer	protected well	no facility/bush/field	5	male	ngo: health facility		mainly respondent		immediately	big problem	no	no	no	staying elsewhere	55	32393	20-24	1237	11	417	20	20	gambela	5		yes	21	age 18 or older	111111000BPPPPPPPP00000000000000000000000000BPPPPPPPP00000000000000000	0	1262	Birth	70	11	70	64	0	0		9	2	1	single birth	2
20-24	rural	primary	male	27	poorest	public tap/standpipe	pit latrine without slab/open pit	5	female	respondent's home			joint decision	hours: 1	not a big problem	no	no	no	living with her	72	141171	25-29	1237	15	374	15	15	benishangul	6		no	28	age 18 or older	0BPPPPPPPP00000222222222222233333333333333333333330000000BPPPPPPPP	0	1245	Birth	74	15	74	0				0	2	1	single birth	9
20-24	rural	no education	male	29	poorest	unprotected spring	no facility/bush/field	15	male	respondent's home	25		joint decision	immediately	not a big problem	no	yes	no	living with her	13	305302	20-24	1237	12	208	13	13	somali			yes	20	age 18 or older	0BPPPPPPPP00000TPP000000000BPPPPPPPP000000000000BPPPPPPPP000000000000	0	1304	Birth	71	12	71	22	18	27	5	9	1	3	single birth	8
20-24	rural	no education	male	30	poorest	unprotected spring	no facility/bush/field	30	female	respondent's home	10		joint decision		not a big problem	no	no	no	living with her	41	43106	25-29	1237	13	235	4	4	afar			no	26	age 18 or older	0000000000000000000000000000BPPPPPPPP0BPPPPPPPP00000000000000000000B	0	1276	Birth	72	13	72	50	2	51	1	9	1	3	single birth	4
20-24	rural	no education	female	38	poorest	river/dam/lake/ponds/stream/canal/irrigation channel	no facility/bush/field	120	female	other home			joint decision	immediately	big problem	no	no	no	staying elsewhere	20	76858	20-24	1237	13	336	4	4	afar			yes	21	age 18 or older	0000000BPPPPPPPP0000000000000000000000000000000000000000000000000000	0	1297	Birth	72	13	72	29	0	0		9	1	1	single birth	1
20-24	urban	secondary	male	38	richest	piped to yard/plot	flush to pit latrine	on premises	female	ngo: health facility		joint decision		immediately	not a big problem	no	no	no	living with her	59	141413	25-29	1237	16	317	14	14	benishangul	10		yes	29	age 18 or older	2220000BPPPPPPPP033333333333333333333300000BPPPPPPPP0333333333333	0	1258	Birth	75	16	75	68	0	0		9	2	1	single birth	10
20-24	rural	primary	female	25	poorest	tube well or borehole	no facility/bush/field	5	female	respondent's home	27		other	immediately	big problem	no	no	no	staying elsewhere	62	29437	25-29	1237	12	315	20	20	gambela	8		yes	25	age 18 or older	00000000000000000000000000000000BPPPPPPPP000000000BPPPPPPPP0000000000	1227	1255	Birth	71	12	71	71	0	0	19	9	2	3	single birth	7
20-24	rural	primary	male	50	poorest	tube well or borehole	no facility/bush/field	240	male	respondent's home	34	mainly husband, partner		days: 1	big problem	no	no	no	living with her	44	12409	25-29	1237	12	370	20	20	gambela	3		yes	28	age 18 or older	33333333333333300BPPPPPPPP000000BPPPPPPPP0000000000000000000000000BPP	1193	1273	Birth	71	12	71	53	26	78	25	9	2	3	single birth	1
20-24	rural	no education	male	33	poorest	unprotected well	no facility/bush/field	25	female	respondent's home	27		joint decision	immediately	big problem	no	no	no	living with her	16	298744	25-29	1237	12	72	13	13	somali			yes	28	age 18 or older	0000BPPPPPPPP0000000000000000000BPPPPPPPP00000000BPPPPPPPP00000000000	1211	1301	Birth	71	12	71	25	20	44	19	9	1	5	single birth	5
20-24	rural	no education	female	26	richer	public tap/standpipe	no facility/bush/field	0	male	respondent's home	27		mainly husband, partner	immediately	big problem	no	no	no	living with her	53	186708	25-29	1237	16	632	4	4	afar			yes	26	age 18 or older	0000000000000000BPPPPPPPP000000000000BPPPPPPPP000000000000000000B	1217	1264	Birth	75	16	75	62	19	80	18	9	2	5	single birth	4
20-24	rural	primary	male	28	middle	tube well or borehole	pit latrine without slab/open pit	30	male	other home				hours: 1	big problem	no	no	no	living with her	72	151296	20-24	1237	15	285	15	15	benishangul	6		no	21	age 18 or older	PPPPPPP0003333333333333300BPPPPPPPP0000000003333333333300BPPPPPPPP	0	1245	Birth	74	15	74	0				0	2	1	single birth	9
20-24	rural	primary	male	25	poorer	tube well or borehole	pit latrine without slab/open pit	5	female	government health post	39	joint decision		immediately	not a big problem	no	no	no	living with her	28	166429	20-24	1237	14	6	15	15	benishangul	4		yes	24	age 18 or older	33333333333300BPPPPPPPP000000000000000000000000000000BPPPPPPPP00000	0	1289	Birth	73	14	73	37	31	67	30	9	1	2	single birth	5
20-24	rural	primary	male	21	middle	tube well or borehole	pit latrine without slab/open pit	10	male	respondent's home			joint decision	105	big problem	no	no	no	living with her	14	98954	20-24	1237	13	124	15	15	benishangul	6		yes	20	age 18 or older	0BPPPPPPPP0033333333333333333333333000000000000000000000000000000000	0	1303	Birth	72	13	72	23	0	0		9	1	1	single birth	7
20-24	rural	secondary	male	35	poorest	unprotected well	pit latrine without slab/open pit	30	male	respondent's home	12			immediately	not a big problem	no	no	no	living with her	28	178293	25-29	1237	13	164	13	13	somali	10		no	27	age 18 or older	PPP000000000000BPPPPPPPP000BPPPPPPPP00000000000000000000000000000BPP	1217	1289	Birth	72	13	72	37	4	40	3	9	1	5	2nd of multiple	5
20-24	rural	no education	male	45	poorest	unprotected well	no facility/bush/field	60	female	respondent's home	21		mainly respondent	106	big problem	no	no	no	living with her	32	26157	25-29	1237	15	544	4	4	afar			yes	29	age 18 or older	00000000000000000BPPPPPPPP0000000000000BPPPPPPPP0000000000000BPPPP	0	1285	Birth	74	15	74	41	14	54	13	9	1	3	single birth	1
20-24	rural	primary	male	25	poorest	unprotected spring	pit latrine without slab/open pit	45	female	respondent's home		joint decision		102	not a big problem	no	no	no	living with her	48	140961	20-24	1237	12	35	15	15	benishangul	5		yes	23	age 18 or older	33300BPPPPPPPP0000000000000000000000BPPPPPPPP000000000000000000000000	0	1269	Birth	71	12	71	57	0	0		9	2	1	single birth	9
20-24	rural	no education	male	33	poorest	unprotected spring	no facility/bush/field	120	female	respondent's home	38		joint decision	days: 1	big problem	no	no	no	living with her	15	41800	20-24	1237	14	283	4	4	afar			yes	20	age 18 or older	0BPPPPPPPP00000000000000000000000000000BPPPPPPPP0000000000000000000	0	1302	Birth	73	14	73	24	30	53	29	9	1	2	single birth	6
20-24	rural	primary	male	30	poorest	public tap/standpipe	no facility/bush/field	60	male	respondent's home	29		mainly respondent	days: 1	not a big problem	no	no	no	living with her	18	193953	25-29	1237	14	362	4	4	afar	1		yes	26	age 18 or older	0000BPPPPPPPP000000000000000000000BPPPPPPPP00000000BPPPPPPPP0000000	1225	1299	Birth	73	14	73	27	22	48	21	9	1	6	single birth	3
20-24	rural	primary	male	41	poorer	tube well or borehole	pit latrine without slab/open pit	23	female	respondent's home	35	joint decision		immediately	big problem	no	no	no	living with her	20	262621	25-29	1237	13	88	15	15	benishangul	4		yes	26	age 18 or older	1110000BPPPPPPPP000000000000000000000000000BPPPPPPPP0000000000000BPP	0	1297	Birth	72	13	72	29	28	56	27	9	1	3	single birth	1
20-24	rural	no education	female	23	poorest	unprotected spring	no facility/bush/field	180	male	other home	21			214	big problem	no	yes	no		70	126382	20-24	1237	14	130	4	4	afar			no	23	age 18 or older	00000000000000000000000000000000000000000000000000000000BPPPPPPPP00	1234	1247	Birth	73	14	73	79	0	0	4	9	1	3	single birth	11
20-24	urban	higher	male	35	richest	piped to yard/plot	pit latrine with slab	on premises	male	government hospital		joint decision		immediately	not a big problem	no	yes	no	living with her	32	229491	25-29	1237	13	230	3	3	afar	10		no	29	age 18 or older	NNNNNNNNNNNNNNNNNN0BPPPPPPPP000000000000000000000000TP00000000000000	0	1285	Birth	72	13	72	41	0	65	24	9	1	1	single birth	1
20-24	urban	no education	male	22	richest	piped into dwelling	pit latrine with slab	on premises	male	government hospital	69	mainly husband, partner		immediately	not a big problem	no	no	no	living with her	56	530342	25-29	1237	16	439	12	12	somali			yes	28	age 18 or older	11111111100000000BPPPPPPPP11100000000000BPPPPPPPP1111111111111110	1192	1261	Birth	75	16	75	65	0	0	60	9	2	2	single birth	1
20-24	rural	no education	female	24	poorer	protected well	pit latrine without slab/open pit	15	male	respondent's home	87	joint decision		immediately	big problem	no	no	no	living with her	18	247547	20-24	1237	12	301	13	13	somali			yes	24	age 18 or older	111111BPPPPPPPP000000000000000000000000000000000000000000000000000000	1211	1299	Birth	71	12	71	27	0	0	79	9	1	2	single birth	3
20-24	rural	no education	male	22	poorest	river/dam/lake/ponds/stream/canal/irrigation channel	no facility/bush/field	120	male	respondent's home	25			102	big problem	no	no	no	living with her	27	237510	20-24	1237	12	187	13	13	somali			yes	20	age 18 or older	PP0000000000000BPPPPPPPP00000000000000000BPPPPPPPP0000000000000000000	0	1290	Birth	71	12	71	36	18	53	17	9	1	2	single birth	6
20-24	rural	no education	male	29	poorest	unprotected well	no facility/bush/field	180	female	respondent's home	27				not a big problem	no	no	no	living with her	28	190030	25-29	1237	14	146	13	13	somali			no	25	age 18 or older	PP000000000000BPPPPPPPP000000000000000000BPPPPPPPP0000000000BPPPPPP	1215	1289	Birth	73	14	73	37	19	55	18	9	1	5	single birth	5
20-24	rural	primary	male	25	richer	tube well or borehole	pit latrine without slab/open pit	5	female	respondent's home		joint decision		immediately	big problem	no	no	no	living with her	47	42998	20-24	1237	13	448	20	20	gambela	8		no	24	age 18 or older	3333333333333333333333000000000000BPPPPPPPP0000000000000000000000000	0	1270	Birth	72	13	72	56	0	0		9	1	1	single birth	10
20-24	urban	primary	male	40	richer	piped to neighbor	pit latrine with slab	on premises	male	respondent's home	39		joint decision	immediately	big problem	no	no	no	living with her	49	415363	25-29	1237	12	556	12	12	somali	3		yes	29	age 18 or older	000000BPPPPPPPP0000000000BPPPPPPPP000BPPPPPPPP00000000000000000000000	1229	1268	Birth	71	12	71	58	0	0	30	9	3	3	single birth	8
20-24	rural	secondary	female	55	poorer	river/dam/lake/ponds/stream/canal/irrigation channel	no facility/bush/field	5	male	government health center	25			immediately	not a big problem	no	no	no		49	27890	25-29	1237	11	105	20	20	gambela	10		yes	29	age 18 or older	00000000000000000000000000000333000000BPPPPPPPP0000000000000000BPPPPPP	1206	1268	Birth	70	11	70	58	17	74	16	9	1	4	single birth	8
20-24	rural	no education	female	27	poorest	river/dam/lake/ponds/stream/canal/irrigation channel	no facility/bush/field	60	female	respondent's home	19		joint decision	immediately	not a big problem	no	no	no	staying elsewhere	22	247547	25-29	1237	12	301	13	13	somali			yes	27	age 18 or older	0000000000BPPPPPPPP0000000000BPPPPPPPP0000000000000000000000BPPPPPPPP	1234	1295	Birth	71	12	71	31	11	41	10	9	1	7	single birth	11
20-24	rural	no education	male	25	poorest	protected well	no facility/bush/field	30	male	respondent's home	31		joint decision	days: 1	not a big problem	no	no	no	living with her	32	247547	20-24	1237	12	301	13	13	somali			yes	21	age 18 or older	00000000000000000000BPPPPPPPP00000000000000000000000BPPPPPPPP00000000	0	1285	Birth	71	12	71	41	24	64	23	9	1	2	single birth	1
20-24	rural	no education	male	75	poorest	public tap/standpipe	no facility/bush/field	30	female	respondent's home	17		mainly husband, partner	immediately	not a big problem	no	no	no	living with her	62	359625	25-29	1237	12	367	13	13	somali			yes	28	age 18 or older	0000000000BPPPPPPPP00000BPPPPPPPP00000000000000000BPPPPPPPP00000000BP	1213	1255	Birth	71	12	71	71	9	79	8	9	3	5	single birth	7
20-24	urban	primary	female	25	poorer	protected spring	pit latrine without slab/open pit	10	female	respondent's home	31			immediately	not a big problem	no	no	no	living with her	24	194199	25-29	1237	12	377	12	12	somali	7		no	26	age 18 or older	PPPPPPP00000BPPPPPPPP00000000000000000000000BPPPPPPPP000BPPPPPPPP0000	1214	1293	Birth	71	12	71	33	24	56	23	9	1	5	single birth	9
20-24	rural	no education	female	24	poorest	protected well	no facility/bush/field	20	male	respondent's home			mainly respondent	202	big problem	no	no	no	staying elsewhere	54	107968	20-24	1237	13	427	4	4	afar			yes	24	age 18 or older	00000000000000BPPPPPPPP000000000000000000BPPPPPP00000000000000000000	0	1263	Birth	72	13	72	61	0	0		7	2	1	single birth	3
20-24	rural	no education	male	27	poorest	tube well or borehole	no facility/bush/field	20	male	respondent's home	25		joint decision	102	big problem	no	no	no	living with her	50	12976	20-24	1237	11	618	20	20	gambela			no	23	age 18 or older	000000000000000000000000000000000000000BPPPPPPPP00000000000000000BPPPP	0	1267	Birth	70	11	70	59	18	76	17	9	1	2	single birth	7
20-24	rural	no education	male	35	poorer	tube well or borehole	pit latrine without slab/open pit	10	male	government health center	43		mainly husband, partner	within first hour	big problem	no	no	no	living with her	15	138820	25-29	1237	14	569	15	15	benishangul			yes	28	age 18 or older	0BPPPPPPPP0000000000000000000000000000000000BPPPPPPPP00000000000000	0	1302	Birth	73	14	73	24	35	58	34	9	1	2	single birth	6
20-24	rural	no education	male	63	poorest	unprotected well	no facility/bush/field	30	female	respondent's home	32		mainly husband, partner	immediately	big problem	no	no	no	living with her	33	340149	20-24	1237	15	22	13	13	somali			yes	23	age 18 or older	00000BPPPPPPPP0000BPPPPPPPP00000000000000000000000BPPPPPPPP0000000	0	1284	Birth	74	15	74	42	24	65	23	9	2	2	single birth	12
20-24	urban	higher	female	27	richest	piped to yard/plot	flush to septic tank	on premises	female	private hospital	34		joint decision	immediately	not a big problem	no	no	no	staying elsewhere	16	530342	25-29	1237	16	439	12	12	somali	3		yes	27	age 18 or older	BPPPPPPPP00000000000000000000000000BPPPPPPPP0000000000000000000BP	1219	1301	Birth	75	16	75	25	27	51	26	9	1	4	single birth	5
20-24	rural	primary	male	28	middle	tube well or borehole	flush to pit latrine	5	male	respondent's home			joint decision	immediately	big problem	no	no	no	living with her	53	218504	20-24	1237	13	602	15	15	benishangul	4		yes	20	age 18 or older	000000000BPPPPPPPP0000000000000000000000BPPPPPPPP0000000000000000000	0	1264	Birth	72	13	72	62	0	0		9	2	1	single birth	4
20-24	rural	no education	male	54	poorest	unprotected well	no facility/bush/field	120	female	other home				immediately	not a big problem	no	no	no		56	340149	25-29	1237	15	22	13	13	somali			no	27	age 18 or older	00000000000000000000000000000000000000000BPPPPPPPP0000000000000000	0	1261	Birth	74	15	74	65	0	0		9	1	1	single birth	1
20-24	rural	no education	female	24	poorest	unprotected well	no facility/bush/field	240	male	respondent's home	38		joint decision	immediately	big problem	no	no	no	staying elsewhere	53	136932	20-24	1237	14	511	4	4	afar			yes	24	age 18 or older	0000000000000000BPPPPPPPP00000000000000BPPPPPPPP0000000000000000000	1225	1264	Birth	73	14	73	62	0	0	30	9	2	3	single birth	4
20-24	urban	no education	male	40	richest	public tap/standpipe	no facility/bush/field	30	male	respondent's home	25			immediately	not a big problem	no	no	no	living with her	30	288518	25-29	1237	12	491	12	12	somali			yes	27	age 18 or older	PPPP00000000000000BPPPPPPPP0000000000000000BPPPPPPPP000000000000BPPPP	1227	1287	Birth	71	12	71	39	17	55	16	9	1	4	single birth	3
20-24	rural	no education	male	36	poorest	river/dam/lake/ponds/stream/canal/irrigation channel	no facility/bush/field	160	male	respondent's home	38		joint decision	103	not a big problem	no	no	no	living with her	39	116266	25-29	1237	14	263	4	4	afar			no	28	age 18 or older	0000000000000000000000000BPPPPPPPP00000000000000000000000000000BPPP	1218	1278	Birth	73	14	73	48	30	77	29	9	1	5	single birth	6
20-24	rural	no education	female	39	poorest	protected well	no facility/bush/field	90	female	respondent's home	18		mainly respondent	immediately	big problem	no	no	no	staying elsewhere	20	129214	20-24	1237	14	490	13	13	somali			yes	22	age 18 or older	000000BPPPPPPPP0000000000BPPPPPPPP000000BPPPPPPPP000000000000000000	0	1297	Birth	73	14	73	29	11	39	10	9	1	3	single birth	1
20-24	rural	primary	male	27	poorer	unprotected spring	pit latrine without slab/open pit	25	female	respondent's home	47		joint decision	immediately	big problem	no	no	no	living with her	26	92881	20-24	1237	13	621	15	15	benishangul	4		yes	24	age 18 or older	0000000000000BPPPPPPPP00000000000000000000000000000000000000BPPPPPPP	1205	1291	Birth	72	13	72	35	39	73	38	9	1	3	single birth	7
20-24	urban	no education	female	20	richest	river/dam/lake/ponds/stream/canal/irrigation channel	pit latrine without slab/open pit	90	male	government hospital	19		joint decision	immediately	not a big problem	no	no	no	living with her	38	337383	20-24	1237	12	520	12	12	somali			no	20	age 18 or older	00000000BPPPPPPPP000000000BPPPPPPPP00000000000BPPPPPPPP00000000000000	0	1279	Birth	71	12	71	47	12	58	11	9	2	2	single birth	7
20-24	rural	secondary	male	47	poorest	river/dam/lake/ponds/stream/canal/irrigation channel	no facility/bush/field	5	female	respondent's home			mainly respondent	immediately	big problem	no	no	no	living with her	19	10197	20-24	1237	12	260	20	20	gambela	10		yes	23	age 18 or older	0000000BPPPPPPPP00000000000000000000000000000000000000000000000000000	0	1298	Birth	71	12	71	28	0	0		9	1	1	single birth	2
20-24	rural	primary	male	29	poorest	unprotected spring	no facility/bush/field	120	female	respondent's home	15			104	not a big problem	no	no	no	living with her	28	43106	25-29	1237	14	235	4	4	afar	3		no	25	age 18 or older	PPP00000000000BPPPPPPPP0000000BPPPPPPPP000000000000000BPPPPPPPP0000	0	1289	Birth	73	14	73	37	8	44	7	9	1	3	single birth	5
20-24	rural	no education	male	28	poorest	river/dam/lake/ponds/stream/canal/irrigation channel	no facility/bush/field	120	male	respondent's home	12			202	big problem	no	no	no	living with her	37	288589	25-29	1237	12	278	13	13	somali			no	29	age 18 or older	PPPPP00000000000000000000BPPPPPPPP0000BPPPPPPPP0000000000000000000000	1233	1280	Birth	71	12	71	46	5	50	4	9	1	4	single birth	8
20-24	rural	no education	male	28	middle	protected spring	pit latrine without slab/open pit	60	male	government health center		mainly husband, partner		immediately	not a big problem	no	yes	no	living with her	43	149906	20-24	1237	13	161	15	15	benishangul			yes	22	age 18 or older	3333330000BPPPPPPPP03333333000TPPPPPPPP00000000000000000000000000000	0	1274	Stillbirth	72	13	72	52	0	0		9
20-24	rural	no education	male	30	poorest	protected well	pit latrine without slab/open pit	10	male	respondent's home	50	joint decision		immediately	big problem	no	no	no	living with her	58	129646	25-29	1237	13	615	15	15	benishangul			yes	28	age 18 or older	333333333333333333333333333333333301000000000BPPPPPPP000000000000000	1209	1259	Birth	72	13	72	66	0	0	42	8	1	4	single birth	11
20-24	rural	no education	female	50	middle	public tap/standpipe	flush to pit latrine	30	female	respondent's home			joint decision		not a big problem	no	no	no	staying elsewhere	28	359625	25-29	1237	12	367	13	13	somali			no	25	age 18 or older	0000000000000000BPPPPPPPP00000000000000000000000000000000000000000000	0	1289	Birth	71	12	71	37	0	0		9	1	1	single birth	5
20-24	rural	no education	male	30	poorest	river/dam/lake/ponds/stream/canal/irrigation channel	no facility/bush/field	360	female	respondent's home	12		joint decision	immediately	big problem	no	no	no	living with her	40	29111	25-29	1237	15	189	4	4	afar			no	28	age 18 or older	0000000000000000000000000BPPPPPPPP0000BPPPPPPPP0000000000000000000	1225	1277	Birth	74	15	74	49	5	53	4	9	1	4	single birth	5
20-24	rural	primary	male	25	richer	tube well or borehole	pit latrine without slab/open pit	10	male	government health center		joint decision		102	not a big problem	no	no	no	living with her	29	73384	20-24	1237	12	244	15	15	benishangul	4		yes	23	age 18 or older	33333333333333330BPPPPPPPP0000000000000000000000000000000000000000000	0	1288	Birth	71	12	71	38	0	0		9	1	1	single birth	4
20-24	rural	secondary	male	28	richer	tube well or borehole	pit latrine without slab/open pit	60	female	respondent's home			joint decision	immediately	not a big problem	no	no	no	living with her	63	151296	25-29	1237	15	285	15	15	benishangul	10		yes	25	age 18 or older	0BPPPPPPPP00000000000000333330BPPPPPPPP000000000BPPPPPPPP000000000	0	1254	Birth	74	15	74	72	0	0		9	3	1	single birth	6
20-24	rural	secondary	male	27	richest	tube well or borehole	pit latrine without slab/open pit	90	male	government health post	27		joint decision	202	not a big problem	no	no	no	living with her	72	151296	20-24	1237	15	285	15	15	benishangul	no years completed at level v106		yes	23	age 18 or older	000000000000000000000003000BPPPPPPPP000000000000000000000BPPPPPPPP	1217	1245	Birth	74	15	74	0			28	0	2	4	single birth	9
20-24	rural	no education	male	28	poorest	river/dam/lake/ponds/stream/canal/irrigation channel	no facility/bush/field	30	female	respondent's home	20		joint decision	103	not a big problem	no	no	no	living with her	19	76858	20-24	1237	13	336	4	4	afar			yes	20	age 18 or older	000000BPPPPPPPP000000000000BPPPPPPPP00000000000000000000000000000000	0	1298	Birth	72	13	72	28	13	40	12	9	1	2	single birth	2
20-24	rural	no education	female	60	poorest	river/dam/lake/ponds/stream/canal/irrigation channel	flush to pit latrine	40	female	respondent's home	31		mainly husband, partner	103	big problem	no	yes	no	staying elsewhere	44	53396	20-24	1237	15	191	4	4	afar			yes	24	age 18 or older	00000000000000000000000000000BPPPPPPPP00000000000000TPP000000BPPPP	1216	1273	Birth	74	15	74	53	24	67	14	9	1	4	single birth	1
20-24	rural	no education	male	45	poorest	river/dam/lake/ponds/stream/canal/irrigation channel	no facility/bush/field	90	male	respondent's home	26			118	big problem	no	no	no	living with her	53	415601	25-29	1237	11	7	13	13	somali			no	25	age 18 or older	PPPPPP000000000000000000000BPPPPPPPP000000BPPPPPPPP000000000000000000B	1197	1264	Birth	70	11	70	62	19	80	18	9	2	3	single birth	4
20-24	rural	primary	male	30	poorest	public tap/standpipe	no facility/bush/field	60	male	respondent's home	16		mainly respondent	days: 1	not a big problem	no	no	no	living with her	48	193953	25-29	1237	14	362	4	4	afar	1		yes	26	age 18 or older	0000BPPPPPPPP000000000000000000000BPPPPPPPP00000000BPPPPPPPP0000000	1225	1269	Birth	73	14	73	57	9	65	8	9	2	5	single birth	9
20-24	rural	no education	male	29	poorest	unprotected well	no facility/bush/field	on premises	female	respondent's home	19		joint decision	immediately	not a big problem	no	no	no	living with her	70	440156	25-29	1237	15	210	13	13	somali			no	27	age 18 or older	0000000000000BPPPPPPPP0000000000BPPPPPPPP0BPPPPPPPP0000BPPPPPPPP00	1228	1247	Birth	74	15	74	79	0	0	10	9	4	3	single birth	11
20-24	rural	no education	male	40	poorest	unprotected well	no facility/bush/field	90	female	respondent's home	62		joint decision	immediately	big problem	no	no	no	living with her	26	190030	25-29	1237	14	146	13	13	somali			yes	27	age 18 or older	000000000000BPPPPPPPP0000000000000000000000000000000000000000000000	1228	1291	Birth	73	14	73	35	0	0	54	9	1	3	single birth	7
20-24	rural	no education	male	38	poorest	river/dam/lake/ponds/stream/canal/irrigation channel	no facility/bush/field	360	male	respondent's home				immediately	big problem	no	yes	no	living with her	43	70855	25-29	1237	13	37	4	4	afar			no	25	age 18 or older	PP0000000000000000000000000000BPPPPPPPP0TPPP0000000000TPP00000000000	0	1274	Birth	72	13	72	52	0	53	1	9	1	1	single birth	2
20-24	rural	no education	male	37	poorest	river/dam/lake/ponds/stream/canal/irrigation channel	no facility/bush/field	0	male	respondent's home	14		mainly husband, partner	within first hour	big problem	no	no	no	living with her	42	33304	25-29	1237	16	178	4	4	afar			yes	29	age 18 or older	000000000000000BPPPPPPPP00BPPPPPPPP00000BPPPPPPPP0000000000000000	0	1275	Birth	75	16	75	51	6	56	5	9	2	2	single birth	3
20-24	rural	no education	male	34	poorest	river/dam/lake/ponds/stream/canal/irrigation channel	no facility/bush/field	120	female	respondent's home	29		mainly husband, partner	hours: 1	big problem	no	no	no	living with her	34	288589	25-29	1237	12	278	13	13	somali			yes	25	age 18 or older	0000000000000000000000BPPPPPPPP00000000000000000000BPPPPPPPP0BPPPPPPP	1201	1283	Birth	71	12	71	43	21	63	20	9	1	4	single birth	11
20-24	urban	higher	male	35	richest	piped to yard/plot	pit latrine without slab/open pit	on premises	female	government hospital		joint decision		immediately	not a big problem	no	no	no	living with her	19	141413	25-29	1237	16	317	14	14	benishangul	3		yes	26	age 18 or older	100BPPPPPPPP00000NNNNNN000000000000000000000000000000000000000000	0	1298	Birth	75	16	75	28	0	0		9	1	1	single birth	2
20-24	rural	no education	male	29	poorer	river/dam/lake/ponds/stream/canal/irrigation channel	pit latrine without slab/open pit	5	female	respondent's home	10		mainly respondent	immediately	not a big problem	no	no	no	living with her	28	73384	20-24	1237	12	244	15	15	benishangul			yes	22	age 18 or older	0000000000000000BPPPPPPPP00BPPPPPPPP000000000000000000000000000000000	0	1289	Birth	71	12	71	37	3	39	2	9	1	2	single birth	5
20-24	rural	no education	male	27	poorest	other	no facility/bush/field	480	female	other home			mainly respondent	203	not a big problem	no	no	no	living with her	47	440156	20-24	1237	15	210	13	13	somali			yes	21	age 18 or older	00000000000000000000000000000000BPPPPPPPP0000000000000000000000000	0	1270	Birth	74	15	74	56	0	0		9	1	1	single birth	10
20-24	rural	no education	male	50	poorest	river/dam/lake/ponds/stream/canal/irrigation channel	no facility/bush/field	30	male	respondent's home			other	within first hour	not a big problem	no	no	no	staying elsewhere	35	10197	20-24	1237	12	260	20	20	gambela			yes	22	age 18 or older	00000000000000000000000BPPPPPPPP0000000000000000000000000000000000000	0	1282	Birth	71	12	71	44	0	0		9	1	1	single birth	10
20-24	rural	no education	male	32	poorest	unprotected well	no facility/bush/field	60	female	respondent's home			joint decision		big problem	no	no	no	living with her	44	176446	20-24	1237	13	356	13	13	somali			no	20	age 18 or older	0000000000000000000000000000000BPPPPPPPP0000000000000000000000000000	0	1273	Birth	72	13	72	53	0	0		9	1	1	single birth	1
20-24	rural	no education	male	62	poorest	unprotected well	no facility/bush/field	60	female	respondent's home			mainly husband, partner	immediately	not a big problem	no	no	no	living with her	26	324169	20-24	1237	14	630	13	13	somali			no	22	age 18 or older	000000000000BPPPPPPPP0000000000000000000000000000000000000000000000	0	1291	Birth	73	14	73	35	0	0		9	1	1	single birth	7
20-24	urban	no education	male	25	richest	public tap/standpipe	pit latrine with slab	on premises	female	respondent's home	21		joint decision	immediately	not a big problem	no	no	no	living with her	44	337383	20-24	1237	12	520	12	12	somali			yes	22	age 18 or older	000BPPPPPPPP00000000000000000000BPPPPPPPP0000000000000BPPPPPPPP00000B	0	1273	Birth	71	12	71	53	14	66	13	9	2	3	single birth	1
20-24	rural	no education	male	20	poorer	unprotected spring	pit latrine without slab/open pit	10	female	respondent's home	40		mainly husband, partner	immediately	big problem	no	no	no	living with her	51	60400	20-24	1237	14	643	15	15	benishangul			no	20	age 18 or older	0000000000000000000000000000000000000BPPPPPPPP000000000000000000000	1226	1266	Birth	73	14	73	60	0	0	31	9	1	2	single birth	6
20-24	urban	secondary	female	21	richest	piped to yard/plot	flush to pit latrine	on premises	male	respondent's home		joint decision		hours: 1	not a big problem	no	no	no	living with her	34	125809	20-24	1237	14	421	3	3	afar	10		yes	21	age 18 or older	33333333330333000000BPPPPPPPP00000000000000000000000000000000000000	0	1283	Birth	73	14	73	43	0	0		9	1	1	single birth	11
20-24	rural	no education	male	26	poorest	unprotected well	no facility/bush/field	240	female	other home	21			immediately	big problem	no	no	no	living with her	66	41800	25-29	1237	14	283	4	4	afar			no	26	age 18 or older	PPPP0000000000000BPPPPPPPP0BPPPPPPPP0000000000000000BPPPPPPPP000000	1230	1251	Birth	73	14	73	75	0	0	12	9	3	3	single birth	3
20-24	rural	primary	female	27	poorer	tube well or borehole	pit latrine without slab/open pit	15	female	respondent's home	48		mainly husband, partner	immediately	big problem	no	no	no	living with her	56	245119	25-29	1237	14	581	15	15	benishangul	2		yes	25	age 18 or older	000000000BPPPPPPPP000000000000000000000000BPPPPPPPP0000333330000000	1212	1261	Birth	73	14	73	65	0	0	40	9	2	2	single birth	1
20-24	rural	no education	male	30	poorest	river/dam/lake/ponds/stream/canal/irrigation channel	no facility/bush/field	10	female	respondent's home	37		joint decision	immediately	big problem	no	no	no	living with her	14	1223278	25-29	1237	12	379	13	13	somali			yes	27	age 18 or older	00BPPPPPPPP0000000000000000000000000000BPPPPPPPP0000000000000000BPPPP	0	1303	Birth	71	12	71	23	29	51	28	9	1	3	single birth	7
20-24	rural	no education	male	35	poorest	unprotected well	no facility/bush/field	120	male	respondent's home	27		joint decision	104	not a big problem	no	no	no	living with her	16	126565	25-29	1237	15	389	4	4	afar			yes	28	age 18 or older	0BPPPPPPPP000000000000000000BPPPPPPPP00000000000000BPPPPPPPP000000	1210	1301	Birth	74	15	74	25	19	43	18	9	1	5	single birth	5
20-24	rural	primary	male	30	poorest	tube well or borehole	no facility/bush/field	5	male	government health center			joint decision	days: 1	not a big problem	no	no	no	living with her	68	54345	25-29	1237	13	13	20	20	gambela	8		yes	25	age 18 or older	0000000000000BPPPPPPPP000000000000000000000000000000000BPPPPPPPP0000	0	1249	Birth	72	13	72	77	0	0		9	2	1	single birth	1
20-24	rural	no education	male	35	poorest	public tap/standpipe	no facility/bush/field	60	male	respondent's home	37		joint decision	hours: 1	not a big problem	no	no	no	living with her	18	79828	25-29	1237	13	366	4	4	afar			yes	28	age 18 or older	00000BPPPPPPPP0000000000000000000000000000BPPPPPPPPBPPPPPPPP00000BPP	1225	1299	Birth	72	13	72	27	29	55	28	9	1	8	single birth	3
20-24	rural	no education	male	26	poorest	unprotected well	no facility/bush/field	240	female	other home				immediately	big problem	no	no	no	living with her	54	41800	20-24	1237	14	283	4	4	afar			no	22	age 18 or older	PPPPPPP000000000000000000000000000000000BPPPPPPPP000000000000000000	0	1263	Birth	73	14	73	63	0	0		9	1	1	single birth	3
20-24	rural	no education	male	38	poorest	river/dam/lake/ponds/stream/canal/irrigation channel	no facility/bush/field	20	female	respondent's home	26		joint decision	immediately	not a big problem	no	no	no	living with her	24	997442	25-29	1237	12	530	13	13	somali			yes	28	age 18 or older	000000000000BPPPPPPPP00000000000000000BPPPPPPPP00000000000000000BPPPP	1220	1293	Birth	71	12	71	33	18	50	17	9	1	6	single birth	9
20-24	rural	primary	female	54	middle	public tap/standpipe	no facility/bush/field	240							big problem	no	yes	no		46	190131	20-24	1237	13	51	4	4	afar	6		no	21	age 18 or older	000000000000000000000000000000000TPPPPPPPP00000000000000000000000000	0	1271	Stillbirth	72	13	72	55	0	0		9
20-24	rural	no education	male	25	poorest	unprotected well	no facility/bush/field	30	female	respondent's home	43		joint decision		not a big problem	no	no	no	living with her	32	311202	20-24	1237	13	116	13	13	somali			no	22	age 18 or older	0000000000000000000BPPPPPPPP00000000000000000000000000000000000BPPPP	0	1285	Birth	72	13	72	41	36	76	35	9	1	2	single birth	1
20-24	rural	no education	male	35	poorest	public tap/standpipe	no facility/bush/field	60	male	respondent's home	22				big problem	no	no	no	living with her	42	41800	25-29	1237	14	283	4	4	afar			no	26	age 18 or older	PPPPP00000000000000000000000BPPPPPPPP00000000000000BPPPPPPPP0000000	1226	1275	Birth	73	14	73	51	15	65	14	9	1	3	single birth	3
20-24	rural	no education	male	35	poorer	tube well or borehole	pit latrine without slab/open pit	10	male	government health center			mainly husband, partner	within first hour	big problem	no	no	no	living with her	58	138820	25-29	1237	14	569	15	15	benishangul			yes	28	age 18 or older	0BPPPPPPPP0000000000000000000000000000000000BPPPPPPPP00000000000000	0	1259	Birth	73	14	73	67	0	0		9	2	1	single birth	11
20-24	urban	primary	female	26	richest	piped to yard/plot	pit latrine without slab/open pit	on premises	male	government hospital	70	joint decision		immediately	big problem	no	no	no	staying elsewhere	44	145599	25-29	1237	16	49	3	3	afar	4		yes	26	age 18 or older	3333333333333333333333333300BPPPPPPPP0000000000000000000000000000	1203	1273	Birth	75	16	75	53	0	0	61	9	1	2	single birth	1
20-24	rural	no education	female	29	poorest	unprotected spring	no facility/bush/field	60	male	respondent's home	35			immediately	not a big problem	no	no	no		55	176446	25-29	1237	13	356	13	13	somali			no	29	age 18 or older	000000000000000000000000000000000000000000BPPPPPPPP00000000000000000	1227	1262	Birth	72	13	72	64	0	0	26	9	1	5	single birth	2
20-24	rural	no education	male	34	poorest	river/dam/lake/ponds/stream/canal/irrigation channel	no facility/bush/field	120	female	respondent's home	9		mainly husband, partner	hours: 1	big problem	no	no	no	living with her	63	288589	25-29	1237	12	278	13	13	somali			yes	25	age 18 or older	0000000000000000000000BPPPPPPPP00000000000000000000BPPPPPPPP0BPPPPPPP	1201	1254	Birth	71	12	71	72	2	73	1	9	2	3	single birth	6
20-24	rural	higher	male	25	richer	tube well or borehole	pit latrine without slab/open pit	180	female	respondent's home		joint decision		203	not a big problem	no	no	no	living with her	14	77386	20-24	1237	12	183	15	15	benishangul	3		yes	23	age 18 or older	30BPPPPPPPP0033333333333000000000000000000000000000000000000000000000	0	1303	Birth	71	12	71	23	0	0		9	1	1	single birth	7
20-24	rural	primary	male	25	poorest	unprotected well	no facility/bush/field	20	male	respondent's home	9		joint decision	immediately	big problem	no	no	no	living with her	20	340149	20-24	1237	15	22	13	13	somali	8		yes	20	age 18 or older	00000BPPPPPPPP0BPPPPPPPP0000000000000000000000000000000000BPPPPPPP	0	1297	Birth	74	15	74	29	2	30	1	9	1	3	single birth	1
20-24	rural	no education	male	35	richer	unprotected spring	pit latrine without slab/open pit	60	male	respondent's home	13	mainly husband, partner		immediately	big problem	no	no	no	living with her	61	108112	25-29	1237	12	150	15	15	benishangul			yes	25	age 18 or older	33333333333333300BPPPPPPPP00000000000000000000000BPPPPPPPP0000BPPPPPP	1232	1256	Birth	71	12	71	70	5	74	4	9	2	3	single birth	8
20-24	rural	no education	male	37	poorest	river/dam/lake/ponds/stream/canal/irrigation channel	no facility/bush/field	0	male	respondent's home			mainly husband, partner	within first hour	big problem	no	no	no	living with her	56	33304	25-29	1237	16	178	4	4	afar			yes	29	age 18 or older	000000000000000BPPPPPPPP00BPPPPPPPP00000BPPPPPPPP0000000000000000	0	1261	Birth	75	16	75	65	0	0		9	3	1	single birth	1
20-24	rural	secondary	female	21	poorest	protected well	no facility/bush/field	60	male	government health center			joint decision	immediately	not a big problem	no	no	no	staying elsewhere	51	13539	20-24	1237	12	435	20	20	gambela	10		yes	21	age 18 or older	000000000000BPPPPPPPP000000000000000000BPPPPPPPP000000000000000000000	0	1266	Birth	71	12	71	60	0	0		9	2	1	single birth	6
20-24	rural	no education	female	18	poorest	river/dam/lake/ponds/stream/canal/irrigation channel	no facility/bush/field	480	male	respondent's home			joint decision	immediately	big problem	no	no	no	staying elsewhere	46	59371	20-24	1237	15	571	4	4	afar			yes	20	age 18 or older	0000000000000000000000000000000BPPPPPPPP00000000000000000000000000	0	1271	Birth	74	15	74	55	0	0		9	1	1	single birth	11
20-24	rural	no education	male	27	poorest	river/dam/lake/ponds/stream/canal/irrigation channel	no facility/bush/field	120	male	respondent's home	33		joint decision	days: 1	big problem	no	no	no	living with her	67	346525	25-29	1237	12	250	13	13	somali			yes	25	age 18 or older	0000BPPPPPPPP000000000000000000000000000000000000000000BPPPPPPPP00000	1217	1250	Birth	71	12	71	76	0	0	24	9	2	2	single birth	2
20-24	rural	no education	female	26	poorest	protected well	pit latrine without slab/open pit	25	female	respondent's home	26			immediately	not a big problem	no	no	no	living with her	63	137479	25-29	1237	15	433	15	15	benishangul			no	26	age 18 or older	PPPPP000000000000BPPPPPPPP0000000000000000000000BPPPPPPPP000000000	1228	1254	Birth	74	15	74	72	0	0	17	9	2	3	single birth	6
20-24	rural	no education	male	25	poorest	river/dam/lake/ponds/stream/canal/irrigation channel	no facility/bush/field	180	female	other home	47		mainly husband, partner	203	not a big problem	no	no	no	living with her	14	288589	20-24	1237	12	278	13	13	somali			yes	24	age 18 or older	00BPPPPPPPP00000000000000000000000000000000000000BPPPPPPPP00000BPPPPP	1226	1303	Birth	71	12	71	23	39	61	38	9	1	4	single birth	7
20-24	rural	primary	male	25	richer	tube well or borehole	pit latrine without slab/open pit	25	male	government health post				immediately	not a big problem	no	no	no	living with her	54	167386	20-24	1237	15	407	15	15	benishangul	8		yes	21	age 18 or older	PPPP000000000BPPPPPPPP00003333333333300BPPPPPPPP000000000000000000	0	1263	Birth	74	15	74	63	0	0		9	2	1	single birth	3
20-24	rural	no education	male	32	poorest	river/dam/lake/ponds/stream/canal/irrigation channel	no facility/bush/field	80	male	other home			joint decision	202	big problem	no	no	no	living with her	39	288589	25-29	1237	12	278	13	13	somali			yes	25	age 18 or older	00000000BPPPPPPPP0000000000BPPPPPPPP000000000000000000000000000000000	0	1278	Birth	71	12	71	48	0	0		9	2	1	single birth	6
20-24	rural	no education	male	45	middle	unprotected well	pit latrine without slab/open pit	on premises	female	government hospital	13		other	immediately	big problem	no	no	no	living with her	52	1082861	25-29	1237	15	543	13	13	somali			no	26	age 18 or older	0000000BPPPPPPPP0000BPPPPPPPP00000000BPPPPPPPP00000BPPPPPPPP000000	1228	1265	Birth	74	15	74	61	6	66	5	9	4	4	single birth	5
20-24	rural	primary	male	30	poorest	tube well or borehole	no facility/bush/field	5	male	government health center	41		joint decision	days: 1	not a big problem	no	no	no	living with her	26	54345	25-29	1237	13	13	20	20	gambela	8		yes	25	age 18 or older	0000000000000BPPPPPPPP000000000000000000000000000000000BPPPPPPPP0000	0	1291	Birth	72	13	72	35	34	68	33	9	1	2	single birth	7
20-24	urban	higher	male	30	richest	piped to yard/plot	pit latrine without slab/open pit	on premises	female	government hospital			joint decision	immediately	not a big problem	no	no	no	living with her	58	296282	20-24	1237	16	203	14	14	benishangul	2		no	22	age 18 or older	000000000000000333333333333333333333333300BPPPPPPPP33333333333330	0	1259	Birth	75	16	75	67	0	0		9	1	1	single birth	11
20-24	rural	no education	male	35	poorest	unprotected well	no facility/bush/field	120	male	respondent's home	48		joint decision	immediately	big problem	no	no	no	living with her	64	41800	25-29	1237	14	283	4	4	afar			yes	29	age 18 or older	000000000000BPPPPPPPP00000000000000000000000000000BPPPPPPPP00000000	1204	1253	Birth	73	14	73	73	0	0	40	9	2	3	single birth	5
20-24	urban	primary	male	31	richest	piped to yard/plot	pit latrine with slab	on premises	female	government hospital	49		joint decision	immediately	not a big problem	no	no	no	living with her	40	126157	20-24	1237	16	499	3	3	afar	6		yes	20	age 18 or older	000000000000000000000000BPPPPPPPP00000000000000000000000000000000	1228	1277	Birth	75	16	75	49	0	0	40	9	1	2	single birth	5
20-24	rural	no education	male	30	poorest	unprotected well	no facility/bush/field	600	male	respondent's home	19		joint decision	106	big problem	no	no	no	living with her	19	32634	20-24	1237	12	620	4	4	afar			yes	21	age 18 or older	0000000BPPPPPPPP00000000000BPPPPPPPP00000000000000000BPPPPPPPP0000000	0	1298	Birth	71	12	71	28	12	39	11	9	1	3	single birth	2
20-24	rural	no education	male	29	richest	tube well or borehole	pit latrine without slab/open pit	10	female	respondent's home	36		joint decision	hours: 1	not a big problem	no	no	no	living with her	69	98954	25-29	1237	14	124	15	15	benishangul			yes	28	age 18 or older	0000BPPPPPPPP000000000000000000000000000000000000000000BPPPPPPPP000	1211	1248	Birth	73	14	73	78	0	0	28	9	2	3	single birth	12
20-24	rural	no education	male	30	poorest	river/dam/lake/ponds/stream/canal/irrigation channel	no facility/bush/field	180	male	respondent's home	22		mainly husband, partner	hours: 1	big problem	no	no	no	living with her	15	288589	25-29	1237	12	278	13	13	somali			yes	29	age 18 or older	000BPPPPPPPP0000000000000BPPPPPPPP000000000000000000000BPPPPPPPP00000	1230	1302	Birth	71	12	71	24	14	37	13	9	1	7	single birth	6
20-24	urban	no education	male	30	richer	piped to neighbor	other	on premises	female	respondent's home	30			immediately	big problem	no	no	no	living with her	31	467517	25-29	1237	15	277	12	12	somali			no	28	age 18 or older	PP00000000000000BPPPPPPPP000000000000000000000BPPPPPPPP000000000BP	0	1286	Birth	74	15	74	40	22	61	21	9	1	3	single birth	2
20-24	rural	primary	female	25	poorest	unprotected well	no facility/bush/field	120	female	respondent's home	12			immediately	big problem	no	no	no	staying elsewhere	48	1082861	25-29	1237	15	543	13	13	somali	3		no	25	age 18 or older	PPPPP0000000000000000000000000000BPPPPPPPP000BPPPPPPPP000000BPPPPP	1208	1269	Birth	74	15	74	57	4	60	3	9	1	4	single birth	9
20-24	rural	no education	male	38	poorest	tube well or borehole	no facility/bush/field	10	female	respondent's home	29	joint decision		immediately	big problem	no	no	no	living with her	24	154493	25-29	1237	12	184	15	15	benishangul			yes	27	age 18 or older	333333330000BPPPPPPPP000003333333333330000BPPPPPPPP333333333333330000	1202	1293	Birth	71	12	71	33	22	54	21	9	1	4	single birth	9
20-24	rural	no education	female	20	middle	river/dam/lake/ponds/stream/canal/irrigation channel	pit latrine without slab/open pit	30	male	respondent's home			joint decision	immediately	big problem	no	no	no	staying elsewhere	20	194855	20-24	1237	12	82	13	13	somali			yes	20	age 18 or older	00000000BPPPPPPPP0000000000000000000000000000000000000000000000000000	0	1297	Birth	71	12	71	29	0	0		9	1	1	single birth	1
20-24	urban	secondary	male	28	richest	piped to yard/plot	pit latrine without slab/open pit	on premises	male	government health center		joint decision		immediately	not a big problem	no	no	no	staying elsewhere	19	296282	20-24	1237	16	203	14	14	benishangul	9		yes	21	age 18 or older	330BPPPPPPPP00000000333333333330000000000000000000000000000000000	0	1298	Birth	75	16	75	28	0	0		9	1	1	single birth	2
20-24	rural	no education	male	30	poorest	protected spring	no facility/bush/field	120	female	respondent's home	22			immediately	big problem	no	no	no	living with her	40	62250	20-24	1237	15	344	4	4	afar			no	24	age 18 or older	PPPPPP0000000000000000000BPPPPPPPP00000000000000BPPPPPPPP000000000	1226	1277	Birth	74	15	74	49	15	63	14	9	1	5	single birth	5
20-24	rural	no education	male	74	middle	tanker truck	pit latrine with slab	on premises	female	government health center	76				not a big problem	no	no	no		43	332930	25-29	1237	14	239	13	13	somali			no	26	age 18 or older	00000000000000000000000000000BPPPPPPPP00000000000000000000000000000	1198	1274	Birth	73	14	73	52	0	0	67	9	1	2	single birth	2
20-24	urban	higher	male	26	richest	public tap/standpipe	pit latrine without slab/open pit	30	male	government health center	19			immediately	not a big problem	no	no	no	living with her	17	194199	25-29	1237	12	377	12	12	somali	6		no	28	age 18 or older	PP000BPPPPPPPP00000000000BPPPPPPPP000000000000000000000000000000BPPPP	0	1300	Birth	71	12	71	26	12	37	11	9	1	3	single birth	4
20-24	rural	no education	male	30	poorer	unprotected spring	no facility/bush/field	60	male	respondent's home	24		mainly husband, partner		not a big problem	no	no	no	living with her	56	156440	25-29	1237	15	186	13	13	somali			no	26	age 18 or older	00000000000000000BPPPPPPPP000000000000000BPPPPPPPP000000000000000B	1202	1261	Birth	74	15	74	65	16	80	15	9	2	4	single birth	1
20-24	rural	no education	female	64	poorest	river/dam/lake/ponds/stream/canal/irrigation channel	no facility/bush/field	180	male	respondent's home			joint decision	days: 1	big problem	no	no	no	staying elsewhere	24	35753	20-24	1237	12	276	4	4	afar			no	24	age 18 or older	000000000000BPPPPPPPP000000000000000000000000000000000000000000000000	0	1293	Birth	71	12	71	33	0	0		9	1	1	single birth	9
20-24	rural	primary	male	30	richest	river/dam/lake/ponds/stream/canal/irrigation channel	no facility/bush/field	15	female	other home	21		mainly husband, partner	immediately	not a big problem	no	no	no	living with her	22	94466	25-29	1237	13	135	4	4	afar	1		yes	25	age 18 or older	000000000BPPPPPPPP0000000000000BPPPPPPPP000000000000BPPPPPPPP0000000	1230	1295	Birth	72	13	72	31	14	44	13	9	1	6	single birth	11
20-24	rural	no education	male	65	poorest	unprotected well	no facility/bush/field	120	female	respondent's home			mainly respondent	immediately	not a big problem	no	yes	no	living with her	54	176446	25-29	1237	13	356	13	13	somali			no	25	age 18 or older	000000000000000000000BPPPPPPPP00000000000TPPPPPPP0000000BPPPPPPPP000	1234	1263	Stillbirth	72	13	72	62	8	69	7	8
20-24	rural	no education	male	30	poorest	unprotected well	no facility/bush/field	80	female	respondent's home	39		mainly respondent	immediately	not a big problem	no	no	no	living with her	28	58475	25-29	1237	14	102	4	4	afar			yes	28	age 18 or older	00000000000000BPPPPPPPP0000000000000000000000000000000BPPPPPPPP00BP	1229	1289	Birth	73	14	73	37	32	68	31	9	1	5	single birth	5
20-24	rural	no education	female	27	poorest	tube well or borehole	no facility/bush/field	on premises	female	respondent's home	26		joint decision	102	big problem	no	no	no	staying elsewhere	28	35753	25-29	1237	12	276	4	4	afar			yes	27	age 18 or older	0000000000000000BPPPPPPPP00000000000000000BPPPPPPPP00000000000BPPPPPP	1216	1289	Birth	71	12	71	37	18	54	17	9	1	4	single birth	5
20-24	rural	no education	male	30	middle	protected well	pit latrine without slab/open pit	10	female	respondent's home		joint decision		immediately	not a big problem	no	no	no	living with her	62	77386	20-24	1237	12	183	15	15	benishangul			no	20	age 18 or older	33333333333330000000000000000000000000000000000000BPPPPPPPP0000000000	0	1255	Birth	71	12	71	71	0	0		9	1	2	2nd of multiple	7
20-24	rural	no education	male	36	poorest	tube well or borehole	no facility/bush/field	60	male	respondent's home	27		joint decision	103	big problem	no	no	no	living with her	50	35753	25-29	1237	12	276	4	4	afar			yes	27	age 18 or older	0000000000000BPPPPPPPP0000000000000000BPPPPPPPP0000000000000000000BPP	1218	1267	Birth	71	12	71	59	20	78	19	9	2	4	single birth	7
20-24	rural	no education	female	27	poorest	public tap/standpipe	no facility/bush/field	120	male	respondent's home	21		joint decision	120	big problem	no	no	no	living with her	18	136932	25-29	1237	14	511	4	4	afar			yes	27	age 18 or older	0000BPPPPPPPP000000000000BPPPPPPPP000000000000000000000000000000000	1225	1299	Birth	73	14	73	27	13	39	12	9	1	5	single birth	3
20-24	rural	no education	male	33	poorer	tube well or borehole	no facility/bush/field	15	male	respondent's home	37		joint decision	103	big problem	no	no	no	living with her	17	12976	20-24	1237	11	618	20	20	gambela			yes	22	age 18 or older	000000BPPPPPPPP0000000000000000000000000000BPPPPPPPP000000000000000000	1226	1300	Birth	70	11	70	26	29	54	28	9	1	3	single birth	4
20-24	rural	no education	male	45	poorest	river/dam/lake/ponds/stream/canal/irrigation channel	no facility/bush/field	90	male	respondent's home	21		joint decision	hours: 1	big problem	no	no	no	living with her	39	134889	25-29	1237	12	16	13	13	somali			yes	25	age 18 or older	000000000000000000000000000BPPPPPPPP0000000000000BPPPPPPPP0000000BPPP	1226	1278	Birth	71	12	71	48	14	61	13	9	1	6	single birth	6
20-24	rural	no education	male	36	richer	tube well or borehole	pit latrine without slab/open pit	60	female	government health post	36		mainly husband, partner	immediately	big problem	no	no	no	living with her	64	143955	25-29	1237	14	275	15	15	benishangul			yes	28	age 18 or older	000000000BPPPPPPPP00000000000000000000000000000000BPPPPPPPP00000000	1217	1253	Birth	73	14	73	73	0	0	27	9	2	4	single birth	5
20-24	rural	primary	female	27	richest	piped to yard/plot	pit latrine with slab	on premises	female	respondent's home	20		mainly respondent	106	big problem	no	no	no	staying elsewhere	19	296928	25-29	1237	13	95	13	13	somali	7		yes	27	age 18 or older	000000BPPPPPPPP00000000000BPPPPPPPP000000000000000000000000000000000	1179	1298	Birth	72	13	72	28	12	39	11	9	1	3	single birth	2
20-24	urban	primary	male	27	richest	piped into dwelling	pit latrine with slab	on premises	female	government hospital		joint decision		immediately	not a big problem	no	no	no	living with her	43	136333	25-29	1237	15	205	3	3	afar	2		no	25	age 18 or older	NNNNNNNNNNNNNNNNNNNN00000000BPPPPPPPP03333333333333333333333000000	0	1274	Birth	74	15	74	52	0	0		9	2	1	1st of multiple	2
20-24	rural	no education	male	32	middle	tube well or borehole	pit latrine without slab/open pit	30	female	respondent's home			mainly husband, partner	106	big problem	no	no	no	living with her	58	135742	25-29	1237	15	563	15	15	benishangul			yes	25	age 18 or older	000000000000BPPPPPPPP0000000000000000000000BPPPPPPPP00000000000000	0	1259	Birth	74	15	74	67	0	0		9	2	1	single birth	11
20-24	rural	no education	male	40	poorest	rainwater	no facility/bush/field	30	male	respondent's home			mainly respondent	102	big problem	no	no	no	living with her	71	78850	25-29	1237	12	4	4	4	afar			yes	25	age 18 or older	000000BPPPPPPPP00000000000000000000000000BPPPPPPPP000000000BPPPPPPPP0	0	1246	Birth	71	12	71	80	0	0		9	3	1	single birth	10
20-24	rural	primary	female	28	poorest	river/dam/lake/ponds/stream/canal/irrigation channel	no facility/bush/field	30	male	respondent's home	52		joint decision	205	big problem	no	no	no	staying elsewhere	52	415601	25-29	1237	11	7	13	13	somali	1		yes	28	age 18 or older	00BPPPPPPPP000000000000000000000000000000BPPPPPPPP00000000000000000000	1212	1265	Birth	70	11	70	61	0	0	44	9	2	4	single birth	5
20-24	rural	primary	male	30	poorer	unprotected spring	pit latrine without slab/open pit	40	male	government health center	37		mainly husband, partner	102	big problem	no	no	no	living with her	58	143955	25-29	1237	14	275	15	15	benishangul	6		yes	28	age 18 or older	00033333000000000BPPPPPPPP000000000000000000BPPPPPPPP00000000000000	1222	1259	Birth	73	14	73	67	0	0	28	9	2	5	single birth	11
20-24	rural	no education	male	30	poorest	river/dam/lake/ponds/stream/canal/irrigation channel	no facility/bush/field	60	male	respondent's home	34		joint decision	immediately	not a big problem	no	no	no	living with her	22	127305	25-29	1237	12	318	13	13	somali			yes	28	age 18 or older	0000000000BPPPPPPPP0000000000000000000000000BPPPPPPPP0000000000000000	1208	1295	Birth	71	12	71	31	26	56	25	9	1	3	single birth	11
20-24	rural	no education	female	22	poorest	river/dam/lake/ponds/stream/canal/irrigation channel	no facility/bush/field	480	male	respondent's home	37		mainly husband, partner	108	big problem	no	no	no	staying elsewhere	16	59371	20-24	1237	15	571	4	4	afar			yes	22	age 18 or older	0BPPPPPPPP0000000000000000000000000000BPPPPPPPP0000000000000000BPP	1218	1301	Birth	74	15	74	25	29	53	28	9	1	4	single birth	5
20-24	rural	primary	male	30	poorer	unprotected well	no facility/bush/field	60	female	respondent's home	20		joint decision	immediately	big problem	no	yes	no	living with her	19	470045	20-24	1237	11	641	13	13	somali	4		yes	20	age 18 or older	00000000BPPPPPPPP000TPPPP000BPPPPPPPP0000000000000000000000000TPPPPPPP	0	1298	Birth	70	11	70	28	12	31	3	9	1	2	single birth	2
20-24	rural	no education	male	35	richer	unprotected spring	pit latrine without slab/open pit	20	male	respondent's home	24	joint decision		immediately	big problem	no	no	no	living with her	66	56753	25-29	1237	12	415	15	15	benishangul			yes	28	age 18 or older	33333300000000000000BPPPPPPPP0000000000033333333000000BPPPPPPPP000000	1226	1251	Birth	71	12	71	75	0	0	16	9	2	5	single birth	3
20-24	rural	no education	male	30	poorest	unprotected well	no facility/bush/field	25	female	respondent's home	17		joint decision	immediately	not a big problem	no	no	no	living with her	48	216112	25-29	1237	13	573	13	13	somali			no	25	age 18 or older	00000000000000000000000000000000000BPPPPPPPP00000000BPPPPPPPP0000000	1226	1269	Birth	72	13	72	57	9	65	8	9	1	3	single birth	9
20-24	urban	secondary	male	27	richest	piped to neighbor	pit latrine without slab/open pit	on premises	male	government hospital		joint decision		immediately	not a big problem	no	no	no	living with her	29	335768	20-24	1237	16	57	12	12	somali	10		no	20	age 18 or older	3333330000000BPPPPPPPP0000000000000000000000000000000000000000000	0	1288	Birth	75	16	75	38	0	0		9	1	1	single birth	4
20-24	rural	no education	male	37	poorest	tube well or borehole	no facility/bush/field	30	female	respondent's home	38		mainly respondent	immediately	not a big problem	no	yes	no	living with her	65	66556	25-29	1237	15	488	4	4	afar			yes	29	age 18 or older	0000000BPPPPPPPP00000000000000TPPP0000000000000000BPPPPPPPP0000000	1214	1252	Birth	74	15	74	74	0	0	29	9	3	5	1st of multiple	4
20-24	rural	no education	female	28	poorest	public tap/standpipe	no facility/bush/field	30	male	respondent's home	21		joint decision	immediately	not a big problem	no	no	no	living with her	66	62250	25-29	1237	15	344	4	4	afar			yes	28	age 18 or older	00000000BPPPPPPPP0000000000000000000000000000000000BPPPPPPPP000000	1229	1251	Birth	74	15	74	75	0	0	13	9	2	3	single birth	3
20-24	rural	no education	male	26	poorest	unprotected well	no facility/bush/field	60	male	respondent's home	48		joint decision	hours: 1	big problem	no	no	no	living with her	43	26157	20-24	1237	15	544	4	4	afar			yes	23	age 18 or older	00000000BPPPPPPPP00000000000BPPPPPPPP00000000000000000000000000000	1226	1274	Birth	74	15	74	52	0	0	39	9	2	3	single birth	2
20-24	urban	primary	male	29	poorer	piped to neighbor	no facility/bush/field	on premises	female	ngo: health facility	43		mainly respondent	immediately	not a big problem	no	no	no	living with her	30	36820	20-24	1237	13	284	19	19	gambela	7		yes	24	age 18 or older	00000000000000000BPPPPPPPP00000000000000000000000000000000000BPPPPPP	0	1287	Birth	72	13	72	39	36	74	35	9	1	2	single birth	3
20-24	urban	primary	male	39	richest	public tap/standpipe	pit latrine with slab	120	male	respondent's home				immediately	not a big problem	no	no	no	living with her	59	194199	20-24	1237	12	377	12	12	somali	6		yes	20	age 18 or older	PPPP000000000000000BPPPPPPPP0000000000000000000BPPPPPPPP0000000000000	0	1258	Birth	71	12	71	68	0	0		9	2	1	single birth	10
20-24	rural	no education	male	31	poorest	unprotected well	no facility/bush/field	240	female	respondent's home	17			immediately	not a big problem	no	no	no	living with her	40	324169	20-24	1237	14	630	13	13	somali			no	24	age 18 or older	PPPPPPP00000BPPPPPPPP00000BPPPPPPPP000000000BPPPPPPPP00000BPPPPPPPP	1234	1277	Birth	73	14	73	49	10	58	9	9	2	5	single birth	5
20-24	rural	no education	male	45	poorest	river/dam/lake/ponds/stream/canal/irrigation channel	pit latrine with slab	10	female	respondent's home	26		joint decision	immediately	not a big problem	no	no	no	living with her	53	1223278	25-29	1237	12	379	13	13	somali			no	27	age 18 or older	00000000000000000000000000000000BPPPPPPPPBPPPPPPPP00000000000000000BP	1220	1264	Birth	71	12	71	62	18	79	17	9	2	4	single birth	4
20-24	rural	secondary	male	25	poorer	tube well or borehole	no facility/bush/field	10	male	ngo: health facility	46		joint decision	immediately	big problem	no	no	no	living with her	64	36230	20-24	1237	12	270	20	20	gambela	10		yes	24	age 18 or older	0000000000BPPPPPPPP000000000000000000000000000000000BPPPPPPPP00000000	1206	1253	Birth	71	12	71	73	0	0	38	9	2	3	single birth	5
20-24	rural	no education	male	70	poorest	unprotected well	pit latrine with slab	60	female	respondent's home				immediately	big problem	no	no	no		30	425715	20-24	1237	14	269	13	13	somali			no	21	age 18 or older	0000000000000000BPPPPPPPP000000000000000000000000000000000000000000	0	1287	Birth	73	14	73	39	0	0		9	1	1	single birth	3
20-24	rural	no education	female	29	poorer	tube well or borehole	pit latrine without slab/open pit	40	male	respondent's home	64		mainly respondent	immediately	not a big problem	no	no	no	staying elsewhere	31	166429	25-29	1237	14	6	15	15	benishangul			yes	29	age 18 or older	00000000000000000BPPPPPPPP00000000000000000000000000000000000000000	1222	1286	Birth	73	14	73	40	0	0	55	9	1	3	single birth	2
20-24	rural	no education	male	32	poorest	unprotected spring	no facility/bush/field	180	male	respondent's home	21		joint decision	hours: 1	big problem	no	no	no	living with her	67	14567	25-29	1237	13	55	4	4	afar			yes	29	age 18 or older	000000BPPPPPPPP000000000000000000000000000000000000000BPPPPPPPP00000	1228	1250	Birth	72	13	72	76	0	0	13	9	2	5	single birth	2
20-24	rural	no education	male	62	poorest	unprotected well	no facility/bush/field	30	male	respondent's home	25		joint decision	immediately	big problem	no	no	no	living with her	18	425715	25-29	1237	14	269	13	13	somali			yes	29	age 18 or older	0000BPPPPPPPP00000000000000000BPPPPPPPP000000000000000BPPPPPPPP0000	1231	1299	Birth	73	14	73	27	18	44	17	9	1	6	single birth	3
20-24	rural	no education	male	40	poorer	unprotected well	no facility/bush/field	60	female	respondent's home	19			hours: 1	not a big problem	no	no	no	living with her	56	136151	25-29	1237	13	323	13	13	somali			no	28	age 18 or older	PPPPPPPPP000000BPPPPPPPP00000BPPPPPPPP00000BPPPPPPPP00000000000BPPPP	1175	1261	Birth	72	13	72	65	12	76	11	9	3	4	single birth	1
20-24	rural	no education	male	30	poorest	unprotected well	no facility/bush/field	120	male	respondent's home	17		joint decision	immediately	big problem	no	no	no	living with her	23	425715	25-29	1237	14	269	13	13	somali			yes	25	age 18 or older	000000000BPPPPPPPP00000000BPPPPPPPP00000000000000000000000000000BPP	0	1294	Birth	73	14	73	32	9	40	8	9	1	3	single birth	10
20-24	rural	no education	male	24	poorest	unprotected spring	no facility/bush/field	20	female	respondent's home	22		mainly respondent	days: 1	big problem	no	no	no	living with her	34	129646	20-24	1237	13	615	15	15	benishangul			yes	22	age 18 or older	000000000000000000000BPPPPPPPP00000000000000BPPPPPPPP000000000000000	0	1283	Birth	72	13	72	43	15	57	14	9	1	2	single birth	11
20-24	rural	no education	female	22	poorest	unprotected well	pit latrine with slab	30	male	respondent's home			mainly husband, partner	203	big problem	no	no	no	living with her	37	216112	20-24	1237	13	573	13	13	somali			yes	22	age 18 or older	0000000BPPPPPPPP00000000BPPPPPPPP00000000000000000000000000000000000	0	1280	Birth	72	13	72	46	0	0		9	2	1	single birth	8
20-24	rural	primary	male	29	poorer	protected well	pit latrine without slab/open pit	on premises	female	respondent's home	32		joint decision	immediately	not a big problem	no	no	no	living with her	16	56753	25-29	1237	12	415	15	15	benishangul	5		yes	26	age 18 or older	0000BPPPPPPPP000000000000000000000000BPPPPPPPP00000000000000000000033	1228	1301	Birth	71	12	71	25	25	49	24	9	1	4	single birth	5
20-24	rural	no education	male	45	richer	tube well or borehole	pit latrine without slab/open pit	30	male	other home	31		joint decision	immediately	not a big problem	no	no	no	living with her	57	151296	25-29	1237	15	285	15	15	benishangul			yes	28	age 18 or older	000000000000000000000000000BPPPPPPPP000000BPPPPPPPP000000000000000	1228	1260	Birth	74	15	74	66	0	0	23	9	2	6	single birth	12
20-24	rural	no education	female	22	poorest	public tap/standpipe	no facility/bush/field	120	male	respondent's home	49		mainly respondent	103	big problem	no	no	no	living with her	28	136932	25-29	1237	14	511	4	4	afar			yes	25	age 18 or older	00000000000000BPPPPPPPP0000000000000000000000000000000000000000BPPP	1229	1289	Birth	73	14	73	37	41	77	40	9	1	4	single birth	5
20-24	rural	no education	male	61	poorest	river/dam/lake/ponds/stream/canal/irrigation channel	no facility/bush/field	30	female	respondent's home	29		joint decision	202	big problem	no	no	no	living with her	26	192455	20-24	1237	13	484	4	4	afar			yes	22	age 18 or older	0000000000000BPPPPPPPP000000000000000000000BPPPPPPPP0000000000000BPP	0	1291	Birth	72	13	72	35	22	56	21	9	1	3	single birth	7
20-24	rural	primary	male	34	middle	tube well or borehole	pit latrine without slab/open pit	10	female	other home	33	joint decision		immediately	not a big problem	no	no	no	living with her	26	166429	20-24	1237	14	6	15	15	benishangul	6		no	22	age 18 or older	333333333300BPPPPPPPP000003333333300000000000BPPPPPPPP0000000000000	0	1291	Birth	73	14	73	35	25	59	24	9	1	2	single birth	7
20-24	rural	primary	male	70	poorest	protected well	no facility/bush/field	30	male	respondent's home			mainly husband, partner	immediately	not a big problem	no	no	no	living with her	13	20769	20-24	1237	12	266	20	20	gambela	7		no	20	age 18 or older	0BPPPPPPPP00000000000000000000000000000000000000000000000000000000000	0	1304	Birth	71	12	71	22	0	0		9	1	1	single birth	8
20-24	rural	primary	male	25	poorest	protected spring	pit latrine without slab/open pit	40	female	respondent's home			mainly respondent	203	not a big problem	no	no	no	living with her	22	58905	20-24	1237	15	371	20	20	gambela	5		yes	20	age 18 or older	0000000BPPPPPPPP00000000000333333333330000000000000000000000000000	0	1295	Birth	74	15	74	31	0	0		9	1	1	single birth	11
20-24	urban	no education	female	27	poorest	public tap/standpipe	no facility/bush/field	30	male	respondent's home	31		joint decision	immediately	not a big problem	no	no	no	staying elsewhere	29	54622	25-29	1237	12	309	19	19	gambela			yes	27	age 18 or older	00000000000000000BPPPPPPPP00000000000000000000000BPPPPPPPP00000000000	1219	1288	Birth	71	12	71	38	24	61	23	9	1	5	single birth	4
20-24	urban	no education	male	40	richest	public tap/standpipe	pit latrine with slab	90	male	respondent's home	36		joint decision	immediately	big problem	no	no	no	living with her	25	194199	25-29	1237	12	377	12	12	somali			yes	26	age 18 or older	0000000000000BPPPPPPPP0000000000000000000000000000BPPPPPPPP0000000000	1212	1292	Birth	71	12	71	34	29	62	28	9	1	4	single birth	8
20-24	rural	no education	male	34	richer	public tap/standpipe	pit latrine without slab/open pit	90	male	respondent's home	43	joint decision		203	big problem	no	yes	no	living with her	63	82214	25-29	1237	12	559	15	15	benishangul			no	29	age 18 or older	333333333000000000000000000000000000000000BPPPPPPPPBPPPPPPPP0TPPPPP00	1210	1254	Birth	71	12	71	72	0	73	1	9	2	2	single birth	6
20-24	rural	primary	male	35	richer	tube well or borehole	pit latrine without slab/open pit	15	male	government health center	52		joint decision	immediately	not a big problem	no	no	no	living with her	40	59050	25-29	1237	14	265	20	20	gambela	1		yes	28	age 18 or older	00000000000000000003330000BPPPPPPPP00000000000000000000000000000000	1224	1277	Birth	73	14	73	49	0	0	44	9	1	4	single birth	5
20-24	rural	no education	male	29	poorest	river/dam/lake/ponds/stream/canal/irrigation channel	no facility/bush/field	90	male	respondent's home			joint decision	hours: 1	not a big problem	no	yes	no	living with her	33	333797	25-29	1237	12	96	13	13	somali			yes	25	age 18 or older	0000BPPPPPPPP00000000TPPPPPPPP0000000000BPPPPPPPP0000000000000BPPPPPP	1201	1284	Stillbirth	71	12	71	42	11	52	10	9
20-24	rural	no education	male	28	poorest	unprotected well	pit latrine with slab	10	male	respondent's home			joint decision	104	not a big problem	no	no	no	living with her	58	216112	25-29	1237	13	573	13	13	somali			yes	25	age 18 or older	00000000000000000BPPPPPPPP0000000000000000000BPPPPPPPP00000000000000	0	1259	Birth	72	13	72	67	0	0		9	2	1	single birth	11
20-24	rural	no education	female	24	poorest	river/dam/lake/ponds/stream/canal/irrigation channel	no facility/bush/field	140	female	respondent's home	54		joint decision	102	not a big problem	no	no	no	staying elsewhere	14	116266	20-24	1237	14	263	4	4	afar			yes	24	age 18 or older	BPPPPPPPP0000000000000000000000000000000000000000000000BPPPPPPPP000	1228	1303	Birth	73	14	73	23	47	69	46	9	1	3	single birth	7
20-24	rural	no education	male	30	poorest	unprotected well	no facility/bush/field	60	male	respondent's home	39		joint decision		big problem	no	no	no	living with her	14	461695	25-29	1237	12	2	13	13	somali			no	29	age 18 or older	00BPPPPPPPP000000000000000000000000000000BPPPPPPPP00000000000000BPPPP	1203	1303	Birth	71	12	71	23	31	53	30	9	1	6	single birth	7
20-24	rural	primary	female	24	richer	tube well or borehole	pit latrine without slab/open pit	15	male	government health post		joint decision		immediately	big problem	no	no	no	living with her	53	166429	20-24	1237	14	6	15	15	benishangul	5		yes	24	age 18 or older	NNNNNNNNNNNN00000BPPPPPPPP0000033333330BPPPPPPPP0000000000000000000	0	1264	Birth	73	14	73	62	0	0		9	2	1	single birth	4
20-24	rural	no education	female	23	poorest	river/dam/lake/ponds/stream/canal/irrigation channel	no facility/bush/field	240	female	respondent's home	37		joint decision	103	not a big problem	no	no	no	staying elsewhere	39	116266	20-24	1237	13	263	4	4	afar			yes	23	age 18 or older	00000000000000000000000000BPPPPPPPP00000000000000000000000000000BPPP	0	1278	Birth	72	13	72	48	30	77	29	9	1	2	single birth	6
20-24	rural	no education	male	45	poorest	river/dam/lake/ponds/stream/canal/irrigation channel	no facility/bush/field	10	female	respondent's home	18		mainly husband, partner	days: 1	not a big problem	no	no	no	living with her	31	116266	20-24	1237	13	263	4	4	afar			yes	20	age 18 or older	000000000000000000BPPPPPPPP0000000000BPPPPPPPP0000000000000000000000	0	1286	Birth	72	13	72	40	11	50	10	9	1	2	single birth	2
20-24	urban	secondary	female	28	poorest	public tap/standpipe	no facility/bush/field	30	female	respondent's home	53		joint decision	immediately	not a big problem	no	no	no	staying elsewhere	23	54622	25-29	1237	12	309	19	19	gambela	10		yes	28	age 18 or older	00000000000BPPPPPPPP00000000000000000000000000000000000000000000BPPPP	1207	1294	Birth	71	12	71	32	45	76	44	9	1	4	2nd of multiple	10
20-24	rural	no education	male	25	poorer	river/dam/lake/ponds/stream/canal/irrigation channel	no facility/bush/field	35	male	respondent's home	21		other	immediately	big problem	no	no	no	living with her	32	156440	20-24	1237	15	186	13	13	somali			yes	22	age 18 or older	00000000000000000BPPPPPPPP000000000000BPPPPPPPP0000000000000BPPPPP	0	1285	Birth	74	15	74	41	13	53	12	9	1	3	single birth	1
20-24	urban	higher	male	27	richest	piped to neighbor	pit latrine with slab	on premises	male	government health center	19				big problem	no	no	no	living with her	33	337383	20-24	1237	12	520	12	12	somali	4		no	22	age 18 or older	PPPPPPP00000000000000BPPPPPPPP0000000000BPPPPPPPP00000000000000000000	0	1284	Birth	71	12	71	42	11	52	10	9	1	2	single birth	12
20-24	rural	primary	male	36	poorer	tube well or borehole	pit latrine without slab/open pit	30	male	government health post	38		joint decision	immediately	big problem	no	no	no	living with her	61	218504	25-29	1237	13	602	15	15	benishangul	7		yes	26	age 18 or older	00000000000000BPPPPPPPP00000000NN000000000000000BPPPPPPPP00000000000	1218	1256	Birth	72	13	72	70	0	0	29	9	2	3	single birth	8
20-24	rural	no education	female	25	poorest	river/dam/lake/ponds/stream/canal/irrigation channel	no facility/bush/field	120	female	respondent's home			joint decision	110	big problem	no	no	no	staying elsewhere	65	116266	25-29	1237	14	263	4	4	afar			no	25	age 18 or older	000000000000000000000000000000BPPPPPPPP000000000000BPPPPPPPP0000000	0	1252	Birth	73	14	73	74	0	0		9	2	1	single birth	4
20-24	rural	no education	male	30	poorest	protected well	no facility/bush/field	30	female	respondent's home	41		joint decision	immediately	big problem	no	no	no	living with her	34	13539	25-29	1237	12	435	20	20	gambela			yes	25	age 18 or older	0000000000000000000000BPPPPPPPP000000000000000000000000000000000BPPPP	0	1283	Birth	71	12	71	43	34	76	33	9	1	2	single birth	11
20-24	rural	secondary	male	48	richest	unprotected well	flush to septic tank	40	female	government health center	12		joint decision	immediately	not a big problem	no	no	no	staying elsewhere	27	332930	20-24	1237	14	239	13	13	somali	10		yes	23	age 18 or older	0000000000000BPPPPPPPP0000BPPPPPPPP00000000000000000000000000000000	0	1290	Birth	73	14	73	36	5	40	4	9	1	2	single birth	6
20-24	rural	primary	male	63	poorest	river/dam/lake/ponds/stream/canal/irrigation channel	no facility/bush/field	90	male	other home	22		joint decision	immediately	big problem	no	yes	no	living with her	21	116266	20-24	1237	14	263	4	4	afar	1		yes	20	age 18 or older	0000000BPPPPPPPP0000000000000BPPPPPPPP000000000000000TPPP0000000000	0	1296	Birth	73	14	73	30	14	43	13	9	1	2	single birth	12
20-24	rural	no education	male	35	poorest	public tap/standpipe	no facility/bush/field	30	female	respondent's home	23		joint decision	immediately	not a big problem	no	no	no	living with her	54	359625	25-29	1237	12	367	13	13	somali			yes	29	age 18 or older	0000000000000BPPPPPPPP00000000000000000000BPPPPPPPP00000000000000BPPP	0	1263	Birth	71	12	71	63	15	77	14	9	2	2	single birth	3
20-24	rural	no education	female	24	poorest	tube well or borehole	no facility/bush/field	60	male	respondent's home	19		joint decision	105	big problem	no	no	no	living with her	41	12976	20-24	1237	11	618	20	20	gambela			yes	24	age 18 or older	000000000000000000000000000000BPPPPPPPP00000000000BPPPPPPPP00000000000	1228	1276	Birth	70	11	70	50	12	61	11	9	1	4	single birth	4
20-24	rural	secondary	female	19	richer	protected spring	pit latrine without slab/open pit	60	male	respondent's home		mainly respondent		203	not a big problem	no	no	no	staying elsewhere	60	42136	20-24	1237	15	197	20	20	gambela	9		no	21	age 18 or older	330000000000000000000000000000000000000000000BPPPPPPPP000000000111	0	1257	Birth	74	15	74	69	0	0		9	1	1	single birth	9
20-24	rural	no education	male	61	poorest	unprotected well	no facility/bush/field	5	male	respondent's home	15			immediately	not a big problem	no	no	no	living with her	24	287430	20-24	1237	15	527	13	13	somali			no	21	age 18 or older	PPPP00000BPPPPPPPP000000BPPPPPPPP000000000000000000000000000000000	0	1293	Birth	74	15	74	33	7	39	6	9	1	2	single birth	9
20-24	rural	no education	male	30	poorest	tube well or borehole	pit latrine without slab/open pit	45	female	government health center	26		mainly husband, partner	immediately	not a big problem	no	no	no	living with her	15	138820	20-24	1237	13	569	15	15	benishangul			yes	24	age 18 or older	00BPPPPPPPP00000000000000000BPPPPPPPP000000000000BPPPPPP000000000000	1220	1302	Birth	72	13	72	24	18	41	17	9	1	4	single birth	6
20-24	rural	no education	male	29	middle	public tap/standpipe	pit latrine without slab/open pit	20	female	respondent's home	38			202	not a big problem	no	no	no	living with her	58	142338	25-29	1237	15	324	15	15	benishangul			no	26	age 18 or older	PP00000000000000000000000000000000000003300BPPPPPPPP00000000000000	1221	1259	Birth	74	15	74	67	0	0	29	9	1	3	single birth	11
20-24	rural	no education	male	35	poorest	tube well or borehole	pit latrine without slab/open pit	40	male	respondent's home	23		mainly respondent	203	big problem	no	no	yes	living with her	60	127425	25-29	1237	14	335	15	15	benishangul			yes	25	age 18 or older	000000000000BPPPPPPPP0000000000000000000000000BPPPPPPPP000000000000	1234	1257	Birth	73	14	73	69	0	0	14	9	2	2	single birth	9
20-24	rural	secondary	female	25	poorest	tube well or borehole	pit latrine without slab/open pit	10	male	respondent's home	22		joint decision	immediately	not a big problem	no	no	no	staying elsewhere	19	42998	25-29	1237	13	448	20	20	gambela	no years completed at level v106		yes	25	age 18 or older	000000BPPPPPPPP00000000000000BPPPPPPPP00000000000000000000BPPPPPPPP0	0	1298	Birth	72	13	72	28	15	42	14	9	1	3	single birth	2
20-24	rural	no education	male	48	poorest	river/dam/lake/ponds/stream/canal/irrigation channel	no facility/bush/field	5	female	respondent's home			joint decision	within first hour	big problem	no	no	no	living with her	32	10197	20-24	1237	12	260	20	20	gambela			yes	20	age 18 or older	00000000000000000000BPPPPPPPP0000000000000000000000000000000000000000	0	1285	Birth	71	12	71	41	0	0		9	1	1	single birth	1
20-24	rural	secondary	female	20	poorer	piped to neighbor	no facility/bush/field	on premises	female	respondent's home			joint decision		big problem	no	no	no	living with her	12	9276	20-24	1237	12	69	20	20	gambela	9		no	20	age 18 or older	BPPPPPPPP000000000000000000000000000000000000000000000000000000000000	0	1305	Birth	71	12	71	21	0	0		9	1	1	single birth	9
20-24	rural	no education	male	28	poorest	tube well or borehole	pit latrine without slab/open pit	60	female	respondent's home				days: 1	not a big problem	no	no	no	living with her	42	76858	20-24	1237	13	336	4	4	afar			no	21	age 18 or older	PPPPPPPP000000000000000000000BPPPPPPPP000000000000000000000000000000	0	1275	Birth	72	13	72	51	0	0		9	1	1	single birth	3
20-24	rural	no education	male	30	poorest	unprotected spring	no facility/bush/field	5	male	respondent's home	44		joint decision	immediately	not a big problem	no	no	no	living with her	26	56753	25-29	1237	12	415	15	15	benishangul			yes	25	age 18 or older	00000000000000BPPPPPPPP000000000000000000000000000000000000BPPPPPPPP0	1225	1291	Birth	71	12	71	35	37	71	36	9	1	3	single birth	7
20-24	rural	no education	male	38	poorest	public tap/standpipe	no facility/bush/field	30	male	respondent's home	26		joint decision	103	not a big problem	no	no	no	living with her	42	157307	20-24	1237	13	192	4	4	afar			yes	22	age 18 or older	0000000000000000BPPPPPPPP0000BPPPPPPPP00000000000000000BPPPPPPPP0000	0	1275	Birth	72	13	72	51	18	68	17	9	2	2	single birth	3
20-24	rural	primary	male	35	poorest	protected well	no facility/bush/field	90	female	respondent's home	10		joint decision	immediately	big problem	no	no	no	living with her	18	461695	20-24	1237	12	2	13	13	somali	3		yes	21	age 18 or older	000000BPPPPPPPP0BPPPPPPPP00000000000000000000000000000000000000000000	0	1299	Birth	71	12	71	27	2	28	1	9	1	2	single birth	3
20-24	rural	no education	female	64	poorer	tube well or borehole	no facility/bush/field	50	male	respondent's home	21		mainly husband, partner	within first hour	not a big problem	no	no	no	living with her	70	26264	25-29	1237	12	592	20	20	gambela			no	29	age 18 or older	000000000000000000000000000000000BPPPPPPPP0000000000000000BPPPPPPPP00	1225	1247	Birth	71	12	71	79	0	0	13	9	2	2	single birth	11
20-24	rural	no education	male	30	poorest	unprotected well	no facility/bush/field	120	female	respondent's home	28			immediately	big problem	no	no	no	living with her	74	156440	25-29	1237	15	186	13	13	somali			no	25	age 18 or older	PPP00000000000000000000000000BPPPPPPPP000000000000000000000BPPPPPP	1215	1243	Birth	74	15	74	0			28	0	2	2	single birth	7
20-24	rural	no education	male	28	middle	protected well	pit latrine with slab	20	male	government hospital	23		joint decision	immediately	not a big problem	no	no	no	staying elsewhere	50	911342	25-29	1237	12	85	13	13	somali			no	25	age 18 or older	00000000000000000000000000000000000000BPPPPPPPP00000000000000BPPPPPPP	1229	1267	Birth	71	12	71	59	15	73	14	9	1	3	single birth	7
20-24	rural	no education	female	25	middle	public tap/standpipe	pit latrine with slab	120	male	government hospital	20		joint decision	immediately	big problem	no	no	no	staying elsewhere	68	273461	25-29	1237	12	9	13	13	somali			yes	25	age 18 or older	00000000000000000000000000000000BPPPPPPPP000000000000000BPPPPPPPP0000	1229	1249	Birth	71	12	71	77	0	0	11	9	2	2	single birth	1
20-24	rural	primary	male	45	poorest	river/dam/lake/ponds/stream/canal/irrigation channel	no facility/bush/field	300	female	respondent's home	13			203	big problem	no	no	no	living with her	49	278404	20-24	1237	12	540	13	13	somali	3		yes	23	age 18 or older	PPPPP00000BPPPPPPPP000BPPPPPPPP000000BPPPPPPPP0000BPPPPPPPP0000000000	0	1268	Birth	71	12	71	58	5	62	4	9	3	2	single birth	8
20-24	rural	no education	male	29	poorer	unprotected spring	no facility/bush/field	25	male	respondent's home	47		joint decision	203	big problem	no	no	no	living with her	26	132305	25-29	1237	13	256	15	15	benishangul			yes	26	age 18 or older	0000000000000BPPPPPPPP00000000000000000000000000000000000000BPPPPPPP	1214	1291	Birth	72	13	72	35	39	73	38	9	1	4	single birth	7
20-24	rural	no education	female	29	poorest	river/dam/lake/ponds/stream/canal/irrigation channel	pit latrine without slab/open pit	30	female	respondent's home	59			hours: 1	big problem	no	no	no		30	132305	25-29	1237	13	256	15	15	benishangul			yes	29	age 18 or older	00000000000000000BPPPPPPPP000000000000000000000000000000000000000000	1228	1287	Birth	72	13	72	39	0	0	50	9	1	4	single birth	3
20-24	rural	no education	female	22	poorer	protected well	pit latrine without slab/open pit	10	female	respondent's home	36		mainly respondent	immediately	not a big problem	no	no	no	staying elsewhere	23	200517	20-24	1237	12	394	13	13	somali			yes	22	age 18 or older	00000000000BPPPPPPPP000000000000000000000000000BPPPPPPPP0000000000000	0	1294	Birth	71	12	71	32	28	59	27	9	1	2	single birth	10
20-24	rural	no education	female	29	poorest	tube well or borehole	pit latrine without slab/open pit	10	male	government health center	67	joint decision		hours: 1	not a big problem	no	no	no	living with her	31	138820	25-29	1237	14	569	15	15	benishangul			yes	29	age 18 or older	33000000000000000BPPPPPPPP00000000000000000000000000000000000000000	1219	1286	Birth	73	14	73	40	0	0	58	9	1	2	single birth	2
20-24	rural	no education	female	21	poorest	river/dam/lake/ponds/stream/canal/irrigation channel	no facility/bush/field	120	female	respondent's home			other	104	not a big problem	no	no	no	staying elsewhere	52	192455	20-24	1237	13	484	4	4	afar			yes	21	age 18 or older	00000000BPPPPPPPP0000000000000000000000BPPPPPPPP00000000000000000000	0	1265	Birth	72	13	72	61	0	0		9	2	1	single birth	5
20-24	rural	no education	male	30	middle	unprotected spring	no facility/bush/field	30	male	respondent's home	21		mainly husband, partner	immediately	big problem	no	no	no	living with her	61	132305	25-29	1237	13	256	15	15	benishangul			no	27	age 18 or older	000000000000000000000000000000000000000000000000BPPPPPPPP00000000000	1235	1256	Birth	72	13	72	70	0	0	12	9	1	4	single birth	8
20-24	rural	no education	male	29	poorest	unprotected spring	no facility/bush/field	30	female	respondent's home			joint decision	immediately	big problem	no	no	no	living with her	43	423125	25-29	1237	15	568	13	13	somali			no	26	age 18 or older	000000000000BPPPPPPPP0000000BPPPPPP0000000000000000000000000000000	0	1274	Birth	74	15	74	50	0	0		7	2	1	single birth	2
20-24	urban	no education	male	44	richest	piped to neighbor	pit latrine without slab/open pit	on premises	male	respondent's home	63	joint decision		immediately	not a big problem	no	no	no	living with her	64	170374	25-29	1237	15	17	14	14	benishangul			no	25	age 18 or older	3333333333333333333333333333333333333333333333330BPPPPPPPP00000333	1189	1253	Birth	74	15	74	73	0	0	55	9	1	3	single birth	5
20-24	urban	higher	male	27	poorest	public tap/standpipe	no facility/bush/field	64	female	respondent's home	30		joint decision		not a big problem	no	yes	no	living with her	40	45502	25-29	1237	12	426	19	19	gambela	3		no	25	age 18 or older	TPPP000000000000000000000000BPPPPPPPP000000000000000000000BPPPPPPPP00	0	1277	Birth	71	12	71	49	22	70	21	9	1	2	single birth	5
20-24	rural	primary	male	30	poorest	protected well	pit latrine without slab/open pit	120	male	respondent's home	42		joint decision	immediately	big problem	no	no	no	living with her	19	247547	20-24	1237	12	301	13	13	somali	3		yes	23	age 18 or older	0000000BPPPPPPPP000000000000000000000000000000000BPPPPPPPP00000000000	1230	1298	Birth	71	12	71	28	34	61	33	9	1	4	single birth	2
20-24	rural	no education	female	22	poorest	river/dam/lake/ponds/stream/canal/irrigation channel	no facility/bush/field	120	male	respondent's home			mainly respondent	immediately	big problem	no	no	no	staying elsewhere	26	116266	20-24	1237	14	263	4	4	afar			yes	22	age 18 or older	000000000000BPPPPPPPP0000000000000000000000000000000000000000000000	0	1291	Birth	73	14	73	35	0	0		9	1	1	single birth	7
20-24	rural	no education	male	30	poorest	river/dam/lake/ponds/stream/canal/irrigation channel	no facility/bush/field	60	male	respondent's home	53		joint decision	immediately	not a big problem	no	no	no	living with her	56	127305	25-29	1237	12	318	13	13	somali			yes	28	age 18 or older	0000000000BPPPPPPPP0000000000000000000000000BPPPPPPPP0000000000000000	1208	1261	Birth	71	12	71	65	0	0	44	9	2	2	single birth	1
20-24	urban	secondary	male	30	richest	protected spring	pit latrine without slab/open pit	15	female	government hospital		joint decision		immediately	not a big problem	no	no	no	living with her	48	85154	20-24	1237	16	168	19	19	gambela	10		no	21	age 18 or older	33111111111111111111111111100000BPPPPPPPP111111111111111111111111	0	1269	Birth	75	16	75	57	0	0		9	1	1	single birth	9
20-24	rural	no education	male	42	poorest	public tap/standpipe	no facility/bush/field	120	male	respondent's home	11			106	not a big problem	no	no	no	living with her	42	193953	25-29	1237	14	362	4	4	afar			yes	25	age 18 or older	PPPP000BPPPPPPPP000000000000BPPPPPPPP00BPPPPPPPP0000000000000000000	1230	1275	Birth	73	14	73	51	3	53	2	9	2	4	single birth	3
20-24	rural	secondary	female	28	poorest	tube well or borehole	no facility/bush/field	80	male	respondent's home	41		mainly respondent	days: 1	big problem	no	no	no	staying elsewhere	35	44574	25-29	1237	11	603	20	20	gambela	10		yes	28	age 18 or older	000000000000000000000000BPPPPPPPP00000000000000000000000000000000BPPPP	0	1282	Birth	70	11	70	44	33	76	32	9	1	2	single birth	10
20-24	rural	no education	male	32	poorest	unprotected well	no facility/bush/field	360	male	respondent's home	17		joint decision	immediately	big problem	no	no	no	living with her	68	278404	25-29	1237	12	540	13	13	somali			no	28	age 18 or older	00000000000000000000000000000BPPPPPPPP000000000000000000BPPPPPPPP0000	1232	1249	Birth	71	12	71	77	0	0	8	9	2	4	single birth	1
20-24	rural	no education	male	27	poorest	river/dam/lake/ponds/stream/canal/irrigation channel	no facility/bush/field	120	male	respondent's home	51		joint decision	days: 1	big problem	no	no	no	living with her	16	346525	25-29	1237	12	250	13	13	somali			yes	25	age 18 or older	0000BPPPPPPPP000000000000000000000000000000000000000000BPPPPPPPP00000	1217	1301	Birth	71	12	71	25	43	67	42	9	1	3	single birth	5
20-24	rural	no education	female	27	poorest	public tap/standpipe	no facility/bush/field	60	female	respondent's home	54		mainly husband, partner	203	not a big problem	no	yes	no	living with her	68	129214	25-29	1237	14	490	13	13	somali			no	27	age 18 or older	000000000000000000T0000000T000000000000000T00000000000BPPPPPPPP0000	1194	1249	Birth	73	14	73	77	0	0	46	9	1	7	single birth	1
20-24	rural	no education	female	24	poorest	tube well or borehole	no facility/bush/field	60	male	respondent's home	28		joint decision	105	big problem	no	no	no	living with her	61	12976	20-24	1237	11	618	20	20	gambela			yes	24	age 18 or older	000000000000000000000000000000BPPPPPPPP00000000000BPPPPPPPP00000000000	1228	1256	Birth	70	11	70	70	0	0	19	9	2	3	single birth	8
20-24	rural	no education	female	27	poorest	protected well	no facility/bush/field	40	male	respondent's home	30		mainly respondent	immediately	big problem	no	no	no	staying elsewhere	49	178293	25-29	1237	13	164	13	13	somali			no	27	age 18 or older	000000000000000000000000000000000000BPPPPPPPP000000000000000000000BP	1227	1268	Birth	72	13	72	58	22	79	21	9	1	5	single birth	8
20-24	rural	no education	female	25	poorest	public tap/standpipe	no facility/bush/field	240	male	respondent's home	18		mainly respondent	hours: 1	big problem	no	no	no	staying elsewhere	22	212444	25-29	1237	14	127	4	4	afar			yes	25	age 18 or older	00000000BPPPPPPPP000000000BPPPPPPPP00000000000000000BPPPPPPPP000000	0	1295	Birth	73	14	73	31	10	40	9	9	1	3	single birth	11
20-24	urban	primary	female	26	richest	tube well or borehole	pit latrine without slab/open pit	20	female	government hospital	42		mainly respondent	immediately	big problem	no	yes	no	staying elsewhere	51	52120	25-29	1237	14	114	19	19	gambela	6		no	25	age 18 or older	00TPPP0000000000000000000000000000000BPPPPPPPPTPP000000000000000000	1223	1266	Birth	73	14	73	60	0	60	0	9	1	2	single birth	6
20-24	urban	no education	male	35	richer	piped to neighbor	pit latrine without slab/open pit	on premises	male	respondent's home	29		joint decision	112	not a big problem	no	no	no	living with her	21	183823	25-29	1237	15	332	3	3	afar			yes	25	age 18 or older	000330BPPPPPPPP333333333333333333300BPPPPPPPP000000000000000000000	0	1296	Birth	74	15	74	30	22	51	21	9	1	2	single birth	12
20-24	rural	no education	female	29	poorest	protected well	no facility/bush/field	120	female	respondent's home	21		joint decision	hours: 1	big problem	no	no	no	staying elsewhere	65	170933	25-29	1237	13	547	4	4	afar			yes	29	age 18 or older	000000000000000000000000000000BPPPPPPPP0000000000000BPPPPPPPP0000000	1231	1252	Birth	72	13	72	74	0	0	12	9	2	3	single birth	4
20-24	rural	no education	male	64	poorest	river/dam/lake/ponds/stream/canal/irrigation channel	no facility/bush/field	30	female	respondent's home	30		joint decision	106	not a big problem	no	yes	no	living with her	26	94466	25-29	1237	13	135	4	4	afar			yes	28	age 18 or older	0000000000000BPPPPPPPP000000000TPP0000000000BPPPPPPPP00000000000000B	0	1291	Birth	72	13	72	35	23	44	9	9	1	3	single birth	7
20-24	rural	primary	female	58	middle	tube well or borehole	pit latrine without slab/open pit	60	female	government hospital	39			202	not a big problem	no	no	no		25	153906	20-24	1237	13	541	15	15	benishangul	1		yes	20	age 18 or older	333333333330BPPPPPPPP0000000000000000000000000000000BPPPPPPPP0000000	0	1292	Birth	72	13	72	34	32	65	31	9	1	2	single birth	8
20-24	rural	primary	male	22	poorest	unprotected well	no facility/bush/field	60	male	respondent's home	28			immediately	big problem	no	yes	no	living with her	51	135795	20-24	1237	14	134	4	4	afar	3		no	22	age 18 or older	PP000000000000TPP00000000000000000000BPPPPPPPP0000000000000000000BP	0	1266	Birth	73	14	73	60	20	79	19	9	1	2	single birth	6
20-24	rural	no education	female	27	poorest	unprotected spring	no facility/bush/field	10	female	respondent's home	16		mainly husband, partner	immediately	big problem	no	no	no	staying elsewhere	58	78850	25-29	1237	12	4	4	4	afar			yes	27	age 18 or older	00BPPPPPPPP00000000000000000000000000000000000BPPPPPPPP0000000BPPPPPP	1217	1259	Birth	71	12	71	67	8	74	7	9	2	4	single birth	11
20-24	rural	no education	female	25	poorest	unprotected well	no facility/bush/field	120	male	respondent's home	23		joint decision	within first hour	big problem	no	no	no	staying elsewhere	47	66556	25-29	1237	15	488	4	4	afar			no	25	age 18 or older	00000000000000000000000000000000BPPPPPPPP000000000000000BPPPPPPPP0	0	1270	Birth	74	15	74	56	16	71	15	9	1	2	single birth	10
20-24	rural	primary	female	24	richest	unprotected well	pit latrine with slab	30	male	government health center	17		joint decision	immediately	not a big problem	no	no	no	living with her	68	178293	20-24	1237	13	164	13	13	somali	7		yes	24	age 18 or older	00000000BPPPPPPPP00000000000000000000000000000000000000BPPPPPPPP0000	1231	1249	Birth	72	13	72	77	0	0	9	9	2	2	single birth	1
20-24	rural	no education	male	32	poorest	river/dam/lake/ponds/stream/canal/irrigation channel	no facility/bush/field	90	male	respondent's home	21		mainly husband, partner	immediately	big problem	no	no	no	living with her	15	547845	25-29	1237	11	480	13	13	somali			yes	28	age 18 or older	0000BPPPPPPPP0000000000000BPPPPPPPP00000000000000000000000000000000000	1234	1302	Birth	70	11	70	24	14	37	13	9	1	5	2nd of multiple	6
20-24	rural	no education	female	22	poorest	tanker truck	no facility/bush/field	180	female	respondent's home	86			immediately	big problem	no	no	no		51	54613	25-29	1237	15	249	4	4	afar			no	26	age 18 or older	000000000000000000000000000000000000BPPPPPPPP000000000000000000000	1179	1266	Birth	74	15	74	60	0	0	78	9	1	2	single birth	6
20-24	rural	secondary	male	32	poorest	protected well	no facility/bush/field	10	female	government health post		joint decision		hours: 1	not a big problem	no	no	no	living with her	64	27890	20-24	1237	11	105	20	20	gambela	12		no	21	age 18 or older	11111111100000000000000000BPPPPPPPP000000000000000000BPPPPPPPP00000000	0	1253	Birth	70	11	70	73	0	0		9	2	1	single birth	5
20-24	rural	no education	male	30	poorest	unprotected spring	no facility/bush/field	240	male	respondent's home			joint decision	immediately	big problem	no	yes	no	living with her	41	324169	20-24	1237	14	630	13	13	somali			yes	23	age 18 or older	00BPPPPPPPP0000000000000000BPPPPPPPP000000000000TPPPPP0000000000000	0	1276	Birth	73	14	73	50	0	62	12	9	2	1	single birth	4
20-24	rural	no education	male	58	poorest	public tap/standpipe	no facility/bush/field	180	male	respondent's home			joint decision	immediately	big problem	no	no	no	living with her	64	102411	25-29	1237	14	172	4	4	afar			yes	28	age 18 or older	00000000BPPPPPPPP00000000000000000000BPPPPPPPP0000BPPPPPPPP00000000	0	1253	Birth	73	14	73	73	0	0		9	3	1	single birth	5
20-24	rural	no education	female	48	poorest	protected well	pit latrine without slab/open pit	60	female	respondent's home				immediately	big problem	no	no	no		22	282490	25-29	1237	14	92	13	13	somali			yes	28	age 18 or older	00000000BPPPPPPPP00000000000000000000000000000000000000000000000000	0	1295	Birth	73	14	73	31	0	0		9	1	1	single birth	11
20-24	rural	no education	male	30	poorer	tube well or borehole	pit latrine without slab/open pit	3	male	respondent's home	13	joint decision		hours: 1	big problem	no	no	no	living with her	70	245119	25-29	1237	14	581	15	15	benishangul			yes	28	age 18 or older	33333300000000BPPPPPPPP000000000000000000000000000000000BPPPPPPPP00	1234	1247	Birth	73	14	73	79	0	0	4	9	2	4	single birth	11
20-24	rural	primary	male	35	poorest	river/dam/lake/ponds/stream/canal/irrigation channel	no facility/bush/field	120	male	respondent's home	25		mainly respondent	hours: 1	big problem	no	no	no	living with her	38	333797	20-24	1237	12	96	13	13	somali	8		yes	24	age 18 or older	00000000BPPPPPPPP000000000BPPPPPPPP0000000000000000BPPPPPPPP000000000	0	1279	Birth	71	12	71	47	17	63	16	9	2	2	single birth	7
20-24	rural	primary	female	25	poorer	protected well	no facility/bush/field	10	male	government health post	41		joint decision	immediately	big problem	no	no	no	living with her	15	54345	25-29	1237	11	13	20	20	gambela	7		yes	25	age 18 or older	0000BPPPPPPPP00000000000000000000000000000000BPPPPPPPP0000000000000000	1232	1302	Birth	70	11	70	24	33	56	32	9	1	4	single birth	6
20-24	rural	no education	male	43	poorest	unprotected spring	no facility/bush/field	420	female	respondent's home	22			hours: 1	not a big problem	no	no	no	staying elsewhere	44	59371	20-24	1237	15	571	4	4	afar			no	24	age 18 or older	PPPPP000000000000000000000000BPPPPPPPP0000000000000BPPPPPPPP000000	0	1273	Birth	74	15	74	53	14	66	13	9	1	2	single birth	1
20-24	rural	no education	female	21	poorest	public tap/standpipe	no facility/bush/field	90	male	government hospital			joint decision	immediately	big problem	no	yes	no	staying elsewhere	34	273461	20-24	1237	12	9	13	13	somali			yes	21	age 18 or older	00BPPPPPPPP0000TP00000BPPPPPPPP00000000000000000000000000000000000000	0	1283	Birth	71	12	71	43	0	0		9	2	1	single birth	11
20-24	urban	no education	male	28	poorest	public tap/standpipe	no facility/bush/field	15	male	respondent's home			joint decision	102	not a big problem	no	no	no	living with her	64	45502	25-29	1237	12	426	19	19	gambela			yes	26	age 18 or older	000000000000000000BPPPPPPPP0000000000000000000000000BPPPPPPPP00000000	0	1253	Birth	71	12	71	73	0	0		9	2	1	single birth	5
20-24	rural	no education	female	39	poorest	protected well	no facility/bush/field	90	female	respondent's home	15		mainly respondent	immediately	big problem	no	no	no	staying elsewhere	39	129214	20-24	1237	14	490	13	13	somali			yes	22	age 18 or older	000000BPPPPPPPP0000000000BPPPPPPPP000000BPPPPPPPP000000000000000000	0	1278	Birth	73	14	73	48	7	54	6	9	2	2	single birth	6
20-24	rural	no education	male	20	poorest	public tap/standpipe	no facility/bush/field	20	female	respondent's home	18		joint decision	immediately	big problem	no	no	no	living with her	24	32634	20-24	1237	12	620	4	4	afar			yes	20	age 18 or older	000000000000BPPPPPPPP0000000000BPPPPPPPP00000000000000000000000000000	0	1293	Birth	71	12	71	33	11	43	10	9	1	2	single birth	9
20-24	urban	higher	male	27	poorest	public tap/standpipe	no facility/bush/field	64	female	respondent's home			joint decision		not a big problem	no	yes	no	living with her	70	45502	25-29	1237	12	426	19	19	gambela	3		no	25	age 18 or older	TPPP000000000000000000000000BPPPPPPPP000000000000000000000BPPPPPPPP00	0	1247	Birth	71	12	71	79	0	0		9	2	1	single birth	11
20-24	rural	no education	female	52	poorest	protected spring	no facility/bush/field	60	male	respondent's home			joint decision	102	not a big problem	no	no	no	staying elsewhere	52	116266	20-24	1237	14	263	4	4	afar			no	20	age 18 or older	00000000000000000000000000000000000000BPPPPPPPP00000000000000000000	0	1265	Birth	73	14	73	61	0	0		9	1	1	single birth	5
20-24	rural	no education	female	25	middle	protected spring	pit latrine with slab	60	male	respondent's home	15		mainly respondent	immediately	big problem	no	no	no	staying elsewhere	23	129214	25-29	1237	14	490	13	13	somali			yes	25	age 18 or older	000000000BPPPPPPPP0000000BPPPPPPPP00000000000000BPPPPPPPP0000000000	0	1294	Birth	73	14	73	32	8	39	7	9	1	3	single birth	10
20-24	rural	secondary	female	20	middle	protected well	no facility/bush/field	10	male	government health post	22		joint decision	immediately	not a big problem	no	no	no	staying elsewhere	60	27890	20-24	1237	11	105	20	20	gambela	no years completed at level v106		no	23	age 18 or older	0000000000000000000000000000000000000000000000000BPPPPPPPP000000000000	1235	1257	Birth	70	11	70	69	0	0	13	9	1	2	single birth	9
20-24	urban	secondary	female	28	poorest	public tap/standpipe	no facility/bush/field	30	female	respondent's home	53		joint decision	immediately	not a big problem	no	no	no	staying elsewhere	23	54622	25-29	1237	12	309	19	19	gambela	10		yes	28	age 18 or older	00000000000BPPPPPPPP00000000000000000000000000000000000000000000BPPPP	1207	1294	Birth	71	12	71	32	45	76	44	9	2	3	1st of multiple	10
20-24	rural	no education	male	30	poorest	unprotected well	no facility/bush/field	25	female	respondent's home	25		joint decision	immediately	not a big problem	no	no	no	living with her	65	216112	25-29	1237	13	573	13	13	somali			no	25	age 18 or older	00000000000000000000000000000000000BPPPPPPPP00000000BPPPPPPPP0000000	1226	1252	Birth	72	13	72	74	0	0	17	9	2	2	single birth	4
20-24	rural	no education	female	26	poorest	river/dam/lake/ponds/stream/canal/irrigation channel	no facility/bush/field	120	female	respondent's home				immediately	big problem	no	no	no	living with her	40	70855	20-24	1237	13	37	4	4	afar			no	24	age 18 or older	PPPPPPP00000000000000000000BPPPPPPPP00000000000000000000000000000000	0	1277	Birth	72	13	72	49	0	0		9	1	1	single birth	5
20-24	rural	no education	female	20	poorest	protected spring	no facility/bush/field	30	male	respondent's home	24		joint decision	immediately	big problem	no	no	no	living with her	24	247547	20-24	1237	12	301	13	13	somali			yes	20	age 18 or older	000000000000BPPPPPPPP0000000000000000BPPPPPPPP00000000000000000000000	0	1293	Birth	71	12	71	33	17	49	16	9	1	2	single birth	9
20-24	rural	higher	male	33	middle	tube well or borehole	no facility/bush/field	30	male	government hospital				hours: 1	not a big problem	yes	no	no	living with her	53	5972	20-24	1237	11	507	20	20	gambela	3		no	23	age 18 or older	PPPPPPPPP000000000000000000000000000000000BPPPPPPPP0000000000000000000	0	1264	Birth	70	11	70	62	0	0		9	1	1	single birth	4
20-24	rural	no education	male	26	poorer	river/dam/lake/ponds/stream/canal/irrigation channel	pit latrine without slab/open pit	15	female	respondent's home			mainly husband, partner	immediately	big problem	no	no	no	living with her	65	220223	20-24	1237	12	561	13	13	somali			yes	22	age 18 or older	000000000000000000000000BPPPPPPPP00000000000000000000BPPPPPPPP0000000	0	1252	Birth	71	12	71	74	0	0		9	2	1	single birth	4
20-24	rural	no education	male	25	poorest	river/dam/lake/ponds/stream/canal/irrigation channel	no facility/bush/field	5	female	respondent's home	23			202	big problem	no	no	no	living with her	55	290046	20-24	1237	12	138	13	13	somali			no	23	age 18 or older	PPPPPPPP0000BPPPPPPPP00000BPPPPPPPP00000000BPPPPPPPP000000000000000BP	1213	1262	Birth	71	12	71	64	16	79	15	9	3	3	single birth	2
20-24	rural	primary	male	60	poorer	protected well	pit latrine with slab	40	female	government health center	27		joint decision	immediately	not a big problem	no	no	no	living with her	62	178293	20-24	1237	13	164	13	13	somali	4		yes	24	age 18 or older	000000000000000000000000000000000000000BPPPPPPPP0BPPPPPPPP0000000000	1228	1255	Birth	72	13	72	71	0	0	18	9	2	3	single birth	7
20-24	rural	primary	male	78	poorest	river/dam/lake/ponds/stream/canal/irrigation channel	no facility/bush/field	60	female	respondent's home			joint decision	immediately	big problem	no	no	no	living with her	37	94466	20-24	1237	13	135	4	4	afar	3		no	23	age 18 or older	00BPPPPPPPP0000000000000BPPPPPPPP00000000000000000000000000000000000	0	1280	Birth	72	13	72	46	0	0		9	2	1	single birth	8
20-24	rural	primary	male	32	poorest	tube well or borehole	no facility/bush/field	10	male	respondent's home	18		mainly husband, partner		not a big problem	no	yes	no	living with her	52	137479	25-29	1237	15	433	15	15	benishangul	3		no	28	age 18 or older	00TPP00000000000000000000000000000000BPPPPPPPPP000000000BPPPPPPPPP	1210	1265	Birth	74	15	74	62	10	71	9	10	1	3	single birth	5
20-24	rural	no education	male	30	middle	protected spring	pit latrine without slab/open pit	10	male	respondent's home	54	joint decision		immediately	not a big problem	no	no	no	living with her	53	37168	25-29	1237	15	46	20	20	gambela			no	26	age 18 or older	33333333333333333333333333333333333333BPPPPPPPP3000033333333333333	1209	1264	Birth	74	15	74	62	0	0	46	9	1	3	single birth	4
20-24	rural	primary	male	28	poorer	tube well or borehole	no facility/bush/field	5	male	respondent's home	59			immediately	big problem	no	no	no	living with her	26	97632	25-29	1237	12	36	15	15	benishangul	3		no	25	age 18 or older	PPPPPPPP000000BPPPPPPPP0000000000000000000000000000000000000000000000	1232	1291	Birth	71	12	71	35	0	0	50	9	1	3	single birth	7
20-24	rural	no education	male	35	poorest	public tap/standpipe	no facility/bush/field	60	male	respondent's home	26				big problem	no	no	no	living with her	65	41800	25-29	1237	14	283	4	4	afar			no	26	age 18 or older	PPPPP00000000000000000000000BPPPPPPPP00000000000000BPPPPPPPP0000000	1226	1252	Birth	73	14	73	74	0	0	17	9	2	2	single birth	4
20-24	rural	primary	male	30	poorest	tube well or borehole	no facility/bush/field	30	female	respondent's home			joint decision	immediately	not a big problem	no	no	no	living with her	66	9276	25-29	1237	12	69	20	20	gambela	4		yes	26	age 18 or older	033330000BPPPPPPPP0000000000000000000000000BPPPPPPPP00BPPPPPPPP000000	0	1251	Birth	71	12	71	75	0	0		9	3	1	single birth	3
20-24	rural	no education	female	46	poorest	unprotected well	no facility/bush/field	30	male	respondent's home	25		mainly respondent	202	big problem	no	no	no	staying elsewhere	39	26157	25-29	1237	15	544	4	4	afar			yes	28	age 18 or older	000000000000000000000000BPPPPPPPP0000000000000000BPPPPPPPP00000000	1228	1278	Birth	74	15	74	48	17	64	16	9	1	5	single birth	6
20-24	rural	no education	male	37	poorest	river/dam/lake/ponds/stream/canal/irrigation channel	pit latrine without slab/open pit	10	male	respondent's home	30		joint decision	hours: 1	big problem	no	no	no	living with her	14	176585	25-29	1237	13	564	4	4	afar			yes	29	age 18 or older	0BPPPPPPPP000000000000000000000BPPPPPPPP0000000000000BPPPPPPPP000000	1227	1303	Birth	72	13	72	23	22	44	21	9	1	7	single birth	7
20-24	rural	no education	male	29	poorest	river/dam/lake/ponds/stream/canal/irrigation channel	pit latrine without slab/open pit	30	female	respondent's home			mainly respondent	immediately	big problem	no	no	no	living with her	49	95891	25-29	1237	14	508	15	15	benishangul			yes	25	age 18 or older	0000000000000BPPPPPPPP0000000000000BPPPPPPPP00000000000000000000000	0	1268	Birth	73	14	73	58	0	0		9	2	1	single birth	8
20-24	rural	primary	female	25	poorest	public tap/standpipe	no facility/bush/field	10	male	respondent's home	28		mainly husband, partner	within first hour	big problem	no	no	no	staying elsewhere	73	88137	25-29	1237	15	241	4	4	afar	3		yes	25	age 18 or older	BPPPPPPPP0000000000000000000000000000000000000000000000000BPPPPPPP	1215	1244	Birth	74	15	74	0			29	0	2	2	single birth	8
20-24	rural	no education	female	20	poorest	public tap/standpipe	no facility/bush/field	120	male	respondent's home			joint decision	hours: 1	big problem	no	no	no	staying elsewhere	17	136932	20-24	1237	14	511	4	4	afar			yes	20	age 18 or older	000BPPPPPPPP0000000000000000000000000000000000000000000000000000000	0	1300	Birth	73	14	73	26	0	0		9	1	1	single birth	4
20-24	rural	primary	male	55	richer	tube well or borehole	pit latrine without slab/open pit	30	female	government health center			mainly respondent	immediately	big problem	no	no	no	staying elsewhere	28	119790	20-24	1237	14	595	15	15	benishangul	7		yes	22	age 18 or older	00000000000000BPPPPPPPP33333333333333333333300000000000000000000000	0	1289	Birth	73	14	73	37	0	0		9	1	1	single birth	5
20-24	urban	no education	male	40	richest	piped to yard/plot	no facility/bush/field	on premises	male	respondent's home	24		joint decision		not a big problem	no	no	no	living with her	56	255951	25-29	1237	15	570	3	3	afar			no	25	age 18 or older	000000000000000000BPPPPPPPP00000000000000BPPPPPPPP000000000000000B	1195	1261	Birth	74	15	74	65	16	80	15	9	2	3	single birth	1
20-24	rural	primary	female	24	poorest	public tap/standpipe	pit latrine without slab/open pit	60	female	respondent's home	12	joint decision		109	not a big problem	no	no	no	living with her	39	193953	20-24	1237	14	362	4	4	afar	1		no	24	age 18 or older	3333333333333333300000000BPPPPPPPP0000BPPPPPPPP00000BPPPPPPPP000000	1216	1278	Birth	73	14	73	48	5	52	4	9	1	5	single birth	6
20-24	rural	no education	male	29	richest	tube well or borehole	pit latrine without slab/open pit	10	female	respondent's home	51		joint decision	hours: 1	not a big problem	no	no	no	living with her	18	98954	25-29	1237	14	124	15	15	benishangul			yes	28	age 18 or older	0000BPPPPPPPP000000000000000000000000000000000000000000BPPPPPPPP000	1211	1299	Birth	73	14	73	27	43	69	42	9	1	4	single birth	3
20-24	rural	primary	male	40	richer	protected well	pit latrine without slab/open pit	30	male	respondent's home	23		joint decision	immediately	big problem	no	no	no	living with her	38	470045	25-29	1237	11	641	13	13	somali	4		yes	25	age 18 or older	00000000000BPPPPPPPP0000000BPPPPPPPP00000000000000BPPPPPPPP00000000000	0	1279	Birth	70	11	70	47	15	61	14	9	2	2	single birth	7
20-24	urban	primary	male	40	richer	piped to neighbor	pit latrine with slab	on premises	male	respondent's home	18		joint decision	immediately	big problem	no	no	no	living with her	18	415363	25-29	1237	12	556	12	12	somali	3		yes	29	age 18 or older	000000BPPPPPPPP0000000000BPPPPPPPP000BPPPPPPPP00000000000000000000000	1229	1299	Birth	71	12	71	27	11	37	10	9	1	5	single birth	3
20-24	urban	secondary	female	25	richest	river/dam/lake/ponds/stream/canal/irrigation channel	no facility/bush/field	60	male	government hospital			mainly husband, partner	hours: 1	not a big problem	no	no	no	staying elsewhere	22	86246	20-24	1237	14	549	19	19	gambela	no years completed at level v106		yes	22	age 18 or older	00000000BPPPPPPPP00000000000000000000000000000000000000000000000000	0	1295	Birth	73	14	73	31	0	0		9	1	1	single birth	11
20-24	rural	no education	male	35	poorest	protected well	no facility/bush/field	30	female	respondent's home	14			103	big problem	no	no	no	living with her	42	311202	25-29	1237	13	116	13	13	somali			no	26	age 18 or older	PPPPPP00000000000000000000000BPPPPPPPP000000BPPPPPPPP000000000000000	1228	1275	Birth	72	13	72	51	7	57	6	9	1	3	single birth	3
20-24	rural	secondary	female	21	poorest	protected well	no facility/bush/field	60	male	government health center	27		joint decision	immediately	not a big problem	no	no	no	staying elsewhere	24	13539	20-24	1237	12	435	20	20	gambela	10		yes	21	age 18 or older	000000000000BPPPPPPPP000000000000000000BPPPPPPPP000000000000000000000	0	1293	Birth	71	12	71	33	19	51	18	9	1	2	single birth	9
20-24	urban	no education	male	32	middle	river/dam/lake/ponds/stream/canal/irrigation channel	no facility/bush/field	60	female	respondent's home	24			immediately	big problem	no	no	no	living with her	53	415363	25-29	1237	12	556	12	12	somali			yes	27	age 18 or older	PPPPPPP00000000000000000000BPPPPPPPP00000BPPPPPPPP0000000000000000BPP	1225	1264	Birth	71	12	71	62	17	78	16	9	2	5	single birth	4
20-24	rural	primary	female	20	poorest	rainwater	no facility/bush/field	10	male	respondent's home			joint decision	immediately	big problem	no	no	no	staying elsewhere	42	78850	20-24	1237	12	4	4	4	afar	1		no	20	age 18 or older	000000000000000000000000000000BPPPPPPPP000000000000000000000000000000	0	1275	Birth	71	12	71	51	0	0		9	1	1	single birth	3
20-24	rural	no education	male	29	poorest	unprotected well	no facility/bush/field	on premises	female	respondent's home	10		joint decision	immediately	not a big problem	no	no	no	living with her	47	440156	25-29	1237	15	210	13	13	somali			no	27	age 18 or older	0000000000000BPPPPPPPP0000000000BPPPPPPPP0BPPPPPPPP0000BPPPPPPPP00	1228	1270	Birth	74	15	74	56	2	57	1	9	2	5	single birth	10
20-24	rural	no education	female	24	poorest	river/dam/lake/ponds/stream/canal/irrigation channel	no facility/bush/field	70	male	respondent's home	33		other	hours: 1	not a big problem	no	no	no	staying elsewhere	16	346525	20-24	1237	12	250	13	13	somali			yes	24	age 18 or older	0000BPPPPPPPP000000000000000000000000BPPPPPPPP00000000000000000000000	1236	1301	Birth	71	12	71	25	25	49	24	9	1	4	single birth	5
20-24	rural	primary	male	30	richer	river/dam/lake/ponds/stream/canal/irrigation channel	pit latrine without slab/open pit	30	female	respondent's home	30		joint decision	immediately	big problem	no	no	no	living with her	32	92881	25-29	1237	13	621	15	15	benishangul	2		yes	28	age 18 or older	0333333300000000000BPPPPPPPP0000033333300000000000BPPPPPPPP000000000	1226	1285	Birth	72	13	72	41	23	63	22	9	1	5	single birth	1
20-24	urban	primary	female	20	richest	public tap/standpipe	pit latrine without slab/open pit	5	male	respondent's home	38		mainly husband, partner	immediately	big problem	no	no	no	staying elsewhere	23	52120	20-24	1237	14	114	19	19	gambela	5		yes	20	age 18 or older	000000000BPPPPPPP0000000000000000000000000000000BPPPPPPPP0000000000	1229	1294	Birth	73	14	73	31	32	62	31	8	1	3	single birth	10
20-24	rural	no education	male	29	richer	public tap/standpipe	flush to pit latrine	10	male	government hospital			joint decision	immediately	not a big problem	no	no	no	living with her	24	359625	20-24	1237	12	367	13	13	somali			yes	22	age 18 or older	000000000000BPPPPPPPP000000000000000000000000000000000000000000000000	0	1293	Birth	71	12	71	33	0	0		9	1	1	single birth	9
20-24	rural	no education	male	55	poorest	protected well	no facility/bush/field	30	female	respondent's home	12			immediately	not a big problem	no	no	no		19	425715	25-29	1237	14	269	13	13	somali			yes	25	age 18 or older	00000BPPPPPPPP0000BPPPPPPPP0000000000000000000000000000000000000000	1218	1298	Birth	73	14	73	28	5	32	4	9	1	3	single birth	2
20-24	urban	primary	male	30	richest	piped to yard/plot	pit latrine without slab/open pit	on premises	male	government health center				immediately	not a big problem	no	no	no	living with her	25	530342	20-24	1237	16	439	12	12	somali	6		no	23	age 18 or older	PPPPPPP00BPPPPPPPP00000000000000000000000000000000000000000000000	0	1292	Birth	75	16	75	34	0	0		9	1	1	single birth	8
20-24	urban	higher	male	30	richest	piped to yard/plot	pit latrine without slab/open pit	on premises	male	government hospital	43		other	immediately	not a big problem	no	no	no	living with her	65	57112	25-29	1237	14	231	19	19	gambela	no years completed at level v106		no	25	age 18 or older	0000000000000000000000000BPPPPPPPP00000000000000000BPPPPPPPP0000000	1208	1252	Birth	73	14	73	74	0	0	35	9	2	2	single birth	4
20-24	rural	no education	male	35	poorest	tube well or borehole	no facility/bush/field	10	female	respondent's home	32		other	immediately	big problem	no	no	no	living with her	60	29437	25-29	1237	12	315	20	20	gambela			yes	28	age 18 or older	0000000000000000000000BPPPPPPPP00000000000000000BPPPPPPPP000000000000	1225	1257	Birth	71	12	71	69	0	0	23	9	2	2	single birth	9
20-24	rural	primary	male	25	richer	protected spring	pit latrine without slab/open pit	20	female	respondent's home	27	mainly husband, partner		immediately	big problem	no	no	no	living with her	64	41296	25-29	1237	15	243	20	20	gambela	5		no	26	age 18 or older	3333333333333333333333333333333333333333333333330BPPPPPPPP00000000	1226	1253	Birth	74	15	74	73	0	0	18	9	1	2	single birth	5
20-24	rural	no education	male	30	middle	protected well	pit latrine without slab/open pit	30	male	respondent's home			joint decision	107	big problem	no	no	no	living with her	61	470045	25-29	1237	11	641	13	13	somali			yes	28	age 18 or older	0000000000BPPPPPPPP0000000000000000BPPPPPPPP000000BPPPPPPPP00000000000	0	1256	Birth	70	11	70	70	0	0		9	3	1	single birth	8
20-24	rural	no education	male	42	poorest	unprotected well	no facility/bush/field	60	male	respondent's home	28			immediately	big problem	no	no	no	living with her	45	216112	25-29	1237	13	573	13	13	somali			no	26	age 18 or older	PPPPPPPP000000000000000000000000BPPPPPPPP00000000000000000000BPPPPPP	1225	1272	Birth	72	13	72	54	21	74	20	9	1	5	single birth	12
20-24	rural	no education	female	22	poorest	unprotected well	pit latrine with slab	30	male	respondent's home	17		mainly husband, partner	203	big problem	no	no	no	living with her	20	216112	20-24	1237	13	573	13	13	somali			yes	22	age 18 or older	0000000BPPPPPPPP00000000BPPPPPPPP00000000000000000000000000000000000	0	1297	Birth	72	13	72	29	9	37	8	9	1	2	single birth	1
20-24	urban	no education	male	25	richest	public tap/standpipe	pit latrine with slab	on premises	female	respondent's home	14		joint decision	immediately	not a big problem	no	no	no	living with her	66	337383	20-24	1237	12	520	12	12	somali			yes	22	age 18 or older	000BPPPPPPPP00000000000000000000BPPPPPPPP0000000000000BPPPPPPPP00000B	0	1251	Birth	71	12	71	75	6	80	5	9	3	2	single birth	3
20-24	urban	no education	female	22	richest	piped to neighbor	pit latrine with slab	on premises	female	government health center	22		mainly respondent	immediately	big problem	no	no	no	staying elsewhere	16	530342	20-24	1237	16	439	12	12	somali			no	22	age 18 or older	BPPPPPPPP00000000000000BPPPPPPPP0000000BPPPPPPPP00BPPPPPPPP000000	1225	1301	Birth	75	16	75	25	15	39	14	9	1	6	single birth	5
20-24	rural	no education	female	27	poorest	protected well	no facility/bush/field	10	male	respondent's home			mainly respondent	hours: 1	not a big problem	no	no	no	living with her	27	66556	25-29	1237	15	488	4	4	afar			yes	27	age 18 or older	000000000000BPPPPPPPP000000000000000000000000000000000000000000000	0	1290	Birth	74	15	74	36	0	0		9	1	1	single birth	6
20-24	urban	higher	female	27	richest	piped to yard/plot	flush to septic tank	on premises	female	private hospital	27		joint decision	immediately	not a big problem	no	no	no	staying elsewhere	51	530342	25-29	1237	16	439	12	12	somali	3		yes	27	age 18 or older	BPPPPPPPP00000000000000000000000000BPPPPPPPP0000000000000000000BP	1219	1266	Birth	75	16	75	60	20	79	19	9	2	3	single birth	6
20-24	rural	no education	male	70	poorest	protected well	no facility/bush/field	30	male	respondent's home	19			immediately	big problem	no	no	no	living with her	68	190030	25-29	1237	14	146	13	13	somali			no	28	age 18 or older	PPPPPPPP000000000000000000BPPPPPPPP0000000000000000000BPPPPPPPP0000	1229	1249	Birth	73	14	73	77	0	0	11	9	2	7	single birth	1
20-24	rural	primary	male	26	poorer	tube well or borehole	pit latrine without slab/open pit	45	female	respondent's home		joint decision		immediately	big problem	no	no	no	living with her	72	262621	20-24	1237	13	88	15	15	benishangul	7		yes	23	age 18 or older	33333333333333333330000000000BPPPPPPPP000000000000000000000BPPPPPPPP	0	1245	Birth	72	13	72	0				0	2	1	single birth	9
20-24	urban	primary	male	37	richest	piped into dwelling	pit latrine without slab/open pit	on premises	male	government health center	43	joint decision		immediately	not a big problem	no	no	no	living with her	60	205777	25-29	1237	16	440	3	3	afar	8		yes	26	age 18 or older	3333300000000000003BPPPPPPPP0000000000000000BPPPPPPPP000000000000	1214	1257	Birth	75	16	75	69	0	0	34	9	2	2	single birth	9
20-24	rural	primary	male	30	middle	unprotected spring	pit latrine without slab/open pit	10	male	respondent's home	67			immediately	big problem	no	yes	no		57	33104	20-24	1237	15	554	20	20	gambela	no years completed at level v106		no	23	age 18 or older	000000000033333333333333333333333333333333BPPPPPPPP000000000TPPP00	1193	1260	Birth	74	15	74	66	0	75	9	9	1	2	single birth	12
20-24	rural	no education	male	26	poorest	unprotected well	no facility/bush/field	240	female	respondent's home			joint decision	106	big problem	no	no	no	living with her	65	62250	20-24	1237	15	344	4	4	afar			yes	22	age 18 or older	00000000000000BPPPPPPPP000000000000000000000000000BPPPPPPPP0000000	0	1252	Birth	74	15	74	74	0	0		9	2	1	single birth	4
20-24	rural	no education	female	27	poorest	unprotected well	no facility/bush/field	60	female	respondent's home				immediately	big problem	no	no	no	staying elsewhere	39	223651	25-29	1237	15	33	13	13	somali			no	27	age 18 or older	PPPPPPP00000000000000000BPPPPPPPP000000000000000000000000000000000	0	1278	Birth	74	15	74	48	0	0		9	1	1	single birth	6
20-24	rural	no education	female	29	poorest	protected spring	no facility/bush/field	10	male	respondent's home	40		mainly respondent	120	big problem	no	no	no	staying elsewhere	14	78850	25-29	1237	12	4	4	4	afar			yes	29	age 18 or older	00BPPPPPPPP0000000000000000000000000000000BPPPPPPPP000000000000000000	1216	1303	Birth	71	12	71	23	32	54	31	9	1	3	single birth	7
20-24	rural	primary	female	22	middle	tube well or borehole	pit latrine without slab/open pit	30	male	government health center	48	joint decision		immediately	big problem	no	no	no	living with her	38	137104	20-24	1237	14	165	15	15	benishangul	3		no	22	age 18 or older	NNNNNNNNNNN0000000000000BPPPPPPPP0003333333333333333333333333333300	1230	1279	Birth	73	14	73	47	0	0	40	9	1	2	single birth	7
20-24	rural	higher	female	25	poorer	protected well	pit latrine with slab	120	female	respondent's home	40		mainly respondent	immediately	big problem	no	no	no	staying elsewhere	28	129214	25-29	1237	14	490	13	13	somali	3		yes	25	age 18 or older	00000000000000BPPPPPPPP0000000000000000000000000000000BPPPPPPPP0000	0	1289	Birth	73	14	73	37	32	68	31	9	1	2	single birth	5
20-24	rural	no education	male	66	poorest	river/dam/lake/ponds/stream/canal/irrigation channel	flush, don't know where	120	female	respondent's home	42			immediately	not a big problem	no	no	no	living with her	62	346525	25-29	1237	14	250	13	13	somali			no	25	age 18 or older	PPPPPPP00000000000000000000000000000000000000000BPPPPPPPP0000000000	1213	1255	Birth	73	14	73	71	0	0	33	9	1	3	single birth	7
20-24	rural	no education	male	39	middle	unprotected well	pit latrine without slab/open pit	30	male	respondent's home	26			days: 1	not a big problem	no	no	no	living with her	54	129214	25-29	1237	14	490	13	13	somali			no	28	age 18 or older	PPPPPPPP0000000000000BPPPPPPPP0000000000BPPPPPPPP00000000000000000B	1221	1263	Birth	73	14	73	63	18	80	17	9	2	3	single birth	3
20-24	rural	no education	male	45	poorest	public tap/standpipe	no facility/bush/field	120	male	respondent's home			mainly respondent	immediately	big problem	no	no	no	living with her	66	263005	25-29	1237	15	8	13	13	somali			yes	25	age 18 or older	000000BPPPPPPPP000000000000000000000000000000000000BPPPPPPPP000000	0	1251	Birth	74	15	74	75	0	0		9	2	1	single birth	3
20-24	rural	no education	male	58	poorest	public tap/standpipe	no facility/bush/field	180	male	respondent's home	29		joint decision	immediately	big problem	no	no	no	living with her	22	102411	25-29	1237	14	172	4	4	afar			yes	28	age 18 or older	00000000BPPPPPPPP00000000000000000000BPPPPPPPP0000BPPPPPPPP00000000	0	1295	Birth	73	14	73	31	21	51	20	9	1	3	single birth	11
20-24	rural	primary	male	37	richer	protected spring	pit latrine without slab/open pit	20	female	respondent's home	62	joint decision		102	not a big problem	no	no	no	living with her	63	145815	20-24	1237	14	65	15	15	benishangul	6		no	22	age 18 or older	3333333333333333333333333333333333333333333333300BPPPPPPPP000000000	1191	1254	Birth	73	14	73	72	0	0	54	9	1	2	single birth	6
20-24	rural	no education	male	33	poorest	unprotected well	no facility/bush/field	25	female	respondent's home	16		joint decision	immediately	big problem	no	no	no	living with her	44	298744	25-29	1237	12	72	13	13	somali			yes	28	age 18 or older	0000BPPPPPPPP0000000000000000000BPPPPPPPP00000000BPPPPPPPP00000000000	1211	1273	Birth	71	12	71	53	9	61	8	9	2	4	single birth	1
20-24	rural	no education	male	30	poorest	unprotected spring	no facility/bush/field	240	male	respondent's home	24		joint decision	immediately	big problem	no	yes	no	living with her	16	324169	20-24	1237	14	630	13	13	somali			yes	23	age 18 or older	00BPPPPPPPP0000000000000000BPPPPPPPP000000000000TPPPPP0000000000000	0	1301	Birth	73	14	73	25	17	41	16	9	1	2	single birth	5
20-24	rural	no education	male	26	poorer	unprotected spring	pit latrine without slab/open pit	5	female	respondent's home	33		mainly husband, partner	immediately	big problem	no	no	no	living with her	55	95891	20-24	1237	15	508	15	15	benishangul			yes	23	age 18 or older	000000000000BPPPPPPPP0000000000000000000BPPPPPPPP00000000000000000	1228	1262	Birth	74	15	74	64	0	0	25	9	2	3	single birth	2
20-24	rural	primary	male	31	poorer	protected well	ventilated improved pit latrine (vip)	10	male	government health center	42		joint decision	immediately	not a big problem	no	no	no	living with her	35	22155	25-29	1237	12	446	20	20	gambela	2		yes	26	age 18 or older	00000000000000000000000BPPPPPPPP000000000000000000000000000000000BPPP	1205	1282	Birth	71	12	71	44	34	77	33	9	1	4	single birth	10
20-24	rural	no education	male	45	poorest	tube well or borehole	no facility/bush/field	20	female	respondent's home	12			immediately	big problem	no	no	no	living with her	53	9276	25-29	1237	12	69	20	20	gambela			no	26	age 18 or older	PPPPPPPP00BPPPPPPPP0000000000000000000000BPPPPPPPP0000BPPPPPPPP000000	1198	1264	Birth	71	12	71	62	5	66	4	9	2	3	single birth	4
20-24	rural	no education	male	30	poorest	protected well	no facility/bush/field	30	female	respondent's home	16		joint decision	immediately	big problem	no	no	no	living with her	55	520739	25-29	1237	14	492	13	13	somali			yes	25	age 18 or older	00000BPPPPPPPP000000000000BPPPPPPPP000000BPPPPPPPP0000000BPPPPPPPP0	0	1262	Birth	73	14	73	64	8	71	7	9	3	2	single birth	2
20-24	rural	no education	male	25	poorest	tanker truck	other	on premises	male	government health center				immediately	not a big problem	no	no	no	living with her	63	332930	20-24	1237	14	239	13	13	somali			no	23	age 18 or older	PPPP000000000BPPPPPPPP00BPPPPPPPP000BPPPPPPPP0000BPPPPPPPP000000000	0	1254	Birth	73	14	73	72	0	0		9	4	1	single birth	6
20-24	rural	no education	male	29	poorest	river/dam/lake/ponds/stream/canal/irrigation channel	no facility/bush/field	90	male	respondent's home	22		joint decision	hours: 1	not a big problem	no	yes	no	living with her	52	333797	25-29	1237	12	96	13	13	somali			yes	25	age 18 or older	0000BPPPPPPPP00000000TPPPPPPPP0000000000BPPPPPPPP0000000000000BPPPPPP	1201	1265	Birth	71	12	71	61	14	74	13	9	2	3	single birth	5
20-24	rural	primary	male	65	poorest	tube well or borehole	no facility/bush/field	10	female	government hospital	35			immediately	big problem	no	no	no		25	19354	20-24	1237	12	346	20	20	gambela	7		yes	22	age 18 or older	0000000000000BPPPPPPPP000000000000000000000000000BPPPPPPPP00000000000	0	1292	Birth	71	12	71	34	28	61	27	9	1	2	single birth	8
20-24	rural	primary	male	30	poorest	tube well or borehole	no facility/bush/field	5	female	respondent's home	26		joint decision	days: 1	big problem	no	no	no	living with her	48	42998	25-29	1237	13	448	20	20	gambela	4		yes	28	age 18 or older	00000000000000000000000000000000000BPPPPPPPP00000000000000000BPPPPPP	1230	1269	Birth	72	13	72	57	18	74	17	9	1	6	single birth	9
20-24	rural	no education	male	35	poorest	river/dam/lake/ponds/stream/canal/irrigation channel	no facility/bush/field	40	male	respondent's home	19		joint decision	immediately	not a big problem	no	no	no	living with her	70	247547	25-29	1237	12	301	13	13	somali			yes	26	age 18 or older	00000000000000000000BPPPPPPPP00000000000000000000000000000BPPPPPPPP00	1228	1247	Birth	71	12	71	79	0	0	10	9	2	4	single birth	11
20-24	rural	secondary	female	25	poorest	tube well or borehole	pit latrine without slab/open pit	10	male	respondent's home	29		joint decision	immediately	not a big problem	no	no	no	staying elsewhere	42	42998	25-29	1237	13	448	20	20	gambela	no years completed at level v106		yes	25	age 18 or older	000000BPPPPPPPP00000000000000BPPPPPPPP00000000000000000000BPPPPPPPP0	0	1275	Birth	72	13	72	51	21	71	20	9	2	2	single birth	3
20-24	rural	no education	male	23	poorest	protected well	no facility/bush/field	60	male	respondent's home	23		joint decision	within first hour	big problem	no	no	no	living with her	32	36883	25-29	1237	15	348	4	4	afar			yes	28	age 18 or older	00000000000000000BPPPPPP00000000000000000BPPPPPPPP0000000000000BPP	1205	1285	Birth	74	15	74	39	18	56	17	7	1	4	single birth	1
20-24	rural	no education	female	20	poorest	unprotected well	no facility/bush/field	60	female	respondent's home				immediately	big problem	no	no	no	staying elsewhere	60	32634	20-24	1237	12	620	4	4	afar			no	20	age 18 or older	PPPPPPP00000000000000BPPPPPPPP000000000000000000BPPPPPPPP000000000000	0	1257	Birth	71	12	71	69	0	0		9	2	1	single birth	9
20-24	urban	higher	female	60	richest	public tap/standpipe	pit latrine with slab	30	female	respondent's home	10		joint decision	immediately	big problem	no	no	no	living with her	53	52120	20-24	1237	14	114	19	19	gambela	no years completed at level v106		yes	20	age 18 or older	000000000000000000000000000000000000000BPPPPPPPP00BPPPPPPPP00000000	0	1264	Birth	73	14	73	62	3	64	2	9	1	2	single birth	4
20-24	rural	no education	male	26	poorest	river/dam/lake/ponds/stream/canal/irrigation channel	no facility/bush/field	90	male	respondent's home			mainly respondent	immediately	big problem	no	no	no	living with her	41	346525	20-24	1237	12	250	13	13	somali			yes	23	age 18 or older	BPPPPPPPP00000000000000000000BPPPPPPPP0000000000000000000000000000000	0	1276	Birth	71	12	71	50	0	0		9	2	1	single birth	4
20-24	rural	no education	male	24	poorest	river/dam/lake/ponds/stream/canal/irrigation channel	no facility/bush/field	10	female	respondent's home	24		other	immediately	not a big problem	no	no	no	living with her	18	1223278	20-24	1237	12	379	13	13	somali			yes	21	age 18 or older	000000BPPPPPPPP000000000000000BPPPPPPPP000000000000000000000000000000	0	1299	Birth	71	12	71	27	16	42	15	9	1	2	single birth	3
20-24	rural	no education	female	27	poorest	public tap/standpipe	no facility/bush/field	20	female	respondent's home	25		other	102	not a big problem	no	no	no	staying elsewhere	54	31765	25-29	1237	15	599	4	4	afar			yes	27	age 18 or older	00000000BPPPPPPPP0000000000000000000000BPPPPPPPP0000000000000000BP	1216	1263	Birth	74	15	74	63	17	79	16	9	2	4	single birth	3
20-24	urban	secondary	male	29	richest	piped to yard/plot	pit latrine with slab	on premises	male	government hospital		mainly respondent		within first hour	not a big problem	yes	no	no	living with her	58	296282	20-24	1237	16	203	14	14	benishangul	9		no	20	age 18 or older	111111011111111111133333333333333333333333BPPPPPPPP00000000000000	0	1259	Birth	75	16	75	67	0	0		9	1	1	single birth	11
20-24	rural	primary	male	27	poorer	tube well or borehole	pit latrine without slab/open pit	15	male	respondent's home	25			immediately	big problem	no	no	no	living with her	72	42998	20-24	1237	13	448	20	20	gambela	4		yes	23	age 18 or older	PPPPPP00000000000000000BPPPPPPPP000000000000000000000000000BPPPPPPP0	1220	1245	Birth	72	13	72	80	0	0	17	8	2	2	single birth	9
20-24	rural	no education	male	26	poorest	public tap/standpipe	no facility/bush/field	10	female	respondent's home			joint decision	hours: 1	big problem	no	no	no	living with her	22	66556	20-24	1237	15	488	4	4	afar			yes	20	age 18 or older	0000000BPPPPPPPP00000000000000000000000000000000000000000000000000	0	1295	Birth	74	15	74	31	0	0		9	1	1	single birth	11
20-24	urban	primary	male	35	richest	tube well or borehole	flush to pit latrine	15	male	government health center		mainly respondent		110	not a big problem	no	no	no	living with her	69	85154	25-29	1237	16	168	19	19	gambela	5		no	29	age 18 or older	33333333333333333333333333333333333333333333333333333BPPPPPPPP111	0	1248	Birth	75	16	75	78	0	0		9	1	1	single birth	12
20-24	rural	primary	male	23	poorest	river/dam/lake/ponds/stream/canal/irrigation channel	no facility/bush/field	12	male	respondent's home			joint decision	immediately	not a big problem	no	no	no	living with her	29	5972	20-24	1237	11	507	20	20	gambela	8		yes	20	age 18 or older	000000000000000000BPPPPPPPP0000000000000000000000000000000000000000000	0	1288	Birth	70	11	70	38	0	0		9	1	1	single birth	4
20-24	rural	no education	female	24	poorest	river/dam/lake/ponds/stream/canal/irrigation channel	no facility/bush/field	70	male	respondent's home	32		other	hours: 1	not a big problem	no	no	no	staying elsewhere	49	346525	20-24	1237	12	250	13	13	somali			yes	24	age 18 or older	0000BPPPPPPPP000000000000000000000000BPPPPPPPP00000000000000000000000	1236	1268	Birth	71	12	71	58	0	0	23	9	2	3	single birth	8
20-24	urban	primary	male	32	richest	piped to yard/plot	pit latrine with slab	on premises	female	government hospital		joint decision		immediately	not a big problem	no	no	no	living with her	69	205777	25-29	1237	16	440	3	3	afar	6		no	28	age 18 or older	NNNNNNNNNNNNNNNNNNNNNNBPPPPPPPP0000033333033333300000BPPPPPPPP000	0	1248	Birth	75	16	75	78	0	0		9	2	1	single birth	12
20-24	rural	no education	male	32	poorest	public tap/standpipe	no facility/bush/field	15	male	government hospital	18		mainly respondent	immediately	not a big problem	no	no	no	living with her	20	359625	20-24	1237	12	367	13	13	somali			yes	20	age 18 or older	00000000BPPPPPPPP0000000000BPPPPPPPP000000000000000000000000000000000	0	1297	Birth	71	12	71	29	11	39	10	9	1	2	single birth	1
20-24	rural	no education	male	27	poorest	unprotected well	no facility/bush/field	30	female	respondent's home	14			immediately	not a big problem	no	no	no	living with her	50	1082861	25-29	1237	14	543	13	13	somali			yes	27	age 18 or older	PPPP0000000BPPPPPPPP0000000BPPPPPPPPBPPPPPPPP000000BPPPPPPPP0000000	1203	1267	Birth	73	14	73	59	7	65	6	9	3	3	single birth	7
20-24	rural	primary	female	24	poorest	public tap/standpipe	pit latrine without slab/open pit	60	female	respondent's home	13	joint decision		109	not a big problem	no	no	no	living with her	52	193953	20-24	1237	14	362	4	4	afar	1		no	24	age 18 or older	3333333333333333300000000BPPPPPPPP0000BPPPPPPPP00000BPPPPPPPP000000	1216	1265	Birth	73	14	73	61	6	66	5	9	2	4	single birth	5
20-24	rural	no education	male	31	poorest	unprotected well	no facility/bush/field	240	female	respondent's home	14			immediately	not a big problem	no	no	no	living with her	58	324169	20-24	1237	14	630	13	13	somali			no	24	age 18 or older	PPPPPPP00000BPPPPPPPP00000BPPPPPPPP000000000BPPPPPPPP00000BPPPPPPPP	1234	1259	Birth	73	14	73	67	6	72	5	9	3	4	single birth	11
20-24	rural	no education	male	31	poorest	unprotected well	pit latrine with slab	120	male	respondent's home			joint decision	immediately	big problem	no	no	no	living with her	53	281264	20-24	1237	15	198	13	13	somali			yes	24	age 18 or older	00000BPPPPPPPP00000000000000BPPPPPPPP0BPPPPPPPP0000000000000000000	0	1264	Birth	74	15	74	62	0	0		9	3	1	single birth	4
20-24	rural	primary	male	30	richer	tube well or borehole	pit latrine without slab/open pit	5	male	respondent's home	72	mainly respondent		hours: 1	not a big problem	no	no	no	living with her	16	59050	20-24	1237	14	265	20	20	gambela	5		yes	22	age 18 or older	30BPPPPPPPP00000003333333333333333333333333333333333333333333333330	1229	1301	Birth	73	14	73	25	0	0	63	9	1	2	single birth	5
20-24	rural	primary	male	28	poorer	tube well or borehole	pit latrine without slab/open pit	30	female	respondent's home			mainly respondent	immediately	big problem	no	no	no	living with her	26	262621	20-24	1237	13	88	15	15	benishangul	1		yes	20	age 18 or older	0000000000000BPPPPPP000000000000000000000000000000000000000000000000	0	1291	Birth	72	13	72	33	0	0		7	1	1	single birth	7
20-24	rural	primary	male	40	richer	tube well or borehole	pit latrine without slab/open pit	15	female	government hospital	26		joint decision	hours: 1	not a big problem	no	no	no	living with her	56	95891	25-29	1237	15	508	15	15	benishangul	4		yes	28	age 18 or older	0000BPPPPPPPP0000000000000000000000000000BPPPPPPPP0000000000000000	1235	1261	Birth	74	15	74	65	0	0	17	9	2	3	single birth	1
20-24	rural	no education	male	45	poorest	river/dam/lake/ponds/stream/canal/irrigation channel	no facility/bush/field	30	female	respondent's home	36		joint decision	days: 1	not a big problem	no	no	no	living with her	24	94466	25-29	1237	13	135	4	4	afar			yes	28	age 18 or older	00000000000BPPPPPPPP000000000000000000000000000BPPPPPPPP000000000000	1226	1293	Birth	72	13	72	33	28	60	27	9	1	6	single birth	9
20-24	rural	no education	male	35	poorest	public tap/standpipe	pit latrine without slab/open pit	10	male	government health center	31			107	big problem	no	no	no	living with her	54	190131	25-29	1237	13	51	4	4	afar			no	25	age 18 or older	PPP000000000000000000000BPPPPPPPP00000000BPPPPPPPP000000000000000000	1232	1263	Birth	72	13	72	63	0	0	22	9	2	5	single birth	3
20-24	rural	primary	male	40	middle	tanker truck	pit latrine with slab	60	male	respondent's home	25		joint decision	immediately	not a big problem	no	no	no	living with her	66	79828	25-29	1237	12	366	4	4	afar	5		yes	27	age 18 or older	0000000000BPPPPPPPP0000000000000BPPPPPPPP0000000000000BPPPPPPPP000000	1226	1251	Birth	71	12	71	75	0	0	16	9	3	3	single birth	3
20-24	rural	no education	female	20	poorest	river/dam/lake/ponds/stream/canal/irrigation channel	no facility/bush/field	40	female	respondent's home			joint decision	104	not a big problem	no	no	no	staying elsewhere	51	116266	20-24	1237	13	263	4	4	afar			no	20	age 18 or older	00000000000000000000000000000000000000BPPPPPPPP000000000000000000000	0	1266	Birth	72	13	72	60	0	0		9	1	1	single birth	6
20-24	rural	primary	male	25	poorest	tube well or borehole	pit latrine without slab/open pit	60	male	respondent's home			mainly husband, partner	immediately	big problem	no	no	no	living with her	62	138820	20-24	1237	13	569	15	15	benishangul	3		yes	22	age 18 or older	000000000000000000000000000BPPPPPPPP0000000000000BPPPPPPPP0000000000	0	1255	Birth	72	13	72	71	0	0		9	2	1	single birth	7
20-24	urban	no education	male	45	richest	piped to neighbor	pit latrine with slab	on premises	female	government hospital			mainly husband, partner	immediately	not a big problem	no	no	no	living with her	39	530342	20-24	1237	16	439	12	12	somali			no	24	age 18 or older	0BPPPPPPPP0000000000000BPPPPPPPP000000000000000000000000000000000	0	1278	Birth	75	16	75	48	0	0		9	2	1	single birth	6
20-24	rural	no education	female	20	poorest	protected spring	no facility/bush/field	180	male	respondent's home	42		joint decision	105	not a big problem	no	no	no	staying elsewhere	54	54613	20-24	1237	15	249	4	4	afar			yes	20	age 18 or older	0000000000000BPPPPPPPP00000000000000000BPPPPPPPP000000000000000000	1220	1263	Birth	74	15	74	63	0	0	34	9	2	2	single birth	3
20-24	rural	no education	female	26	poorest	unprotected well	no facility/bush/field	120	female	respondent's home	27		joint decision	immediately	big problem	no	no	no	staying elsewhere	22	162084	25-29	1237	14	629	13	13	somali			yes	26	age 18 or older	00000000BPPPPPPPP0000000000000000000BPPPPPPPP00000BPPPPPPPP00000BPP	1217	1295	Birth	73	14	73	31	20	50	19	9	1	5	single birth	11
20-24	rural	no education	male	39	poorest	unprotected well	pit latrine without slab/open pit	40	male	respondent's home	28		joint decision	immediately	not a big problem	no	no	no	living with her	18	247547	25-29	1237	12	301	13	13	somali			yes	25	age 18 or older	000000BPPPPPPPP0000000000000000000BPPPPPPPP0000000BPPPPPPPP0000000000	1226	1299	Birth	71	12	71	27	20	46	19	9	1	4	single birth	3
20-24	rural	no education	female	28	poorest	river/dam/lake/ponds/stream/canal/irrigation channel	no facility/bush/field	60	female	respondent's home	24		joint decision	203	not a big problem	no	no	no	living with her	16	415601	25-29	1237	11	7	13	13	somali			yes	28	age 18 or older	00000BPPPPPPPP000000000000000BPPPPPPPP00000000000000000000000000000000	1219	1301	Birth	70	11	70	25	16	40	15	9	1	4	single birth	5
20-24	rural	no education	male	27	poorest	unprotected well	no facility/bush/field	120	female	respondent's home	20		joint decision	immediately	big problem	no	no	no	living with her	68	423125	25-29	1237	15	568	13	13	somali			no	25	age 18 or older	00000000000000000000000000000000000000000000000000000BPPPPPPPP0000	1228	1249	Birth	74	15	74	77	0	0	12	9	1	4	single birth	1
20-24	rural	no education	male	40	poorer	unprotected well	no facility/bush/field	5	female	respondent's home	21		mainly husband, partner	immediately	not a big problem	no	no	no	living with her	19	520739	25-29	1237	14	492	13	13	somali			yes	27	age 18 or older	00000BPPPPPPPP0000000000000BPPPPPPPP000000000000000BPPPPPPPP0000000	1228	1298	Birth	73	14	73	28	14	41	13	9	1	4	single birth	2
20-24	rural	no education	male	61	poorest	public tap/standpipe	no facility/bush/field	20	male	respondent's home	35		other	105	not a big problem	no	no	no	living with her	21	31765	20-24	1237	15	599	4	4	afar			yes	20	age 18 or older	000000BPPPPPPPP00000000000000000000000000BPPPPPPPP0000000000000000	0	1296	Birth	74	15	74	30	27	56	26	9	1	2	single birth	12
20-24	rural	no education	male	32	poorest	public tap/standpipe	no facility/bush/field	5	female	respondent's home	36		joint decision	hours: 1	not a big problem	no	no	no	living with her	13	32634	25-29	1237	12	620	4	4	afar			yes	28	age 18 or older	0BPPPPPPPP000000000000000000000000000BPPPPPPPP00000000000000000000000	1232	1304	Birth	71	12	71	22	28	49	27	9	1	5	single birth	8
20-24	rural	primary	male	35	middle	river/dam/lake/ponds/stream/canal/irrigation channel	pit latrine without slab/open pit	30	male	respondent's home			mainly respondent	immediately	big problem	no	no	no	living with her	20	115681	20-24	1237	14	395	15	15	benishangul	5		yes	23	age 18 or older	000000BPPPPPPPP0000000033300000000000000000000000000000000000000000	0	1297	Birth	73	14	73	29	0	0		9	1	1	single birth	1
20-24	rural	no education	female	25	middle	piped to yard/plot	pit latrine with slab	on premises	male	respondent's home	39		joint decision	immediately	big problem	no	no	no	staying elsewhere	40	296928	25-29	1237	13	95	13	13	somali			no	25	age 18 or older	000000000000000000000000000BPPPPPPPP0000000000000000000000000000000B	1207	1277	Birth	72	13	72	49	32	80	31	9	1	5	single birth	5
20-24	rural	no education	female	25	poorest	river/dam/lake/ponds/stream/canal/irrigation channel	no facility/bush/field	360	male	respondent's home	30		mainly respondent	hours: 1	big problem	no	no	no	staying elsewhere	11	415601	25-29	1237	11	7	13	13	somali			yes	25	age 18 or older	BPPPPPPPP000000000000000000000BPPPPPPPP0000000000BPPPPPPPP000000000000	1226	1306	Birth	70	11	70	20	22	41	21	9	1	6	single birth	10
20-24	rural	primary	male	24	middle	protected well	ventilated improved pit latrine (vip)	120	male	government hospital	14		joint decision	immediately	not a big problem	no	no	no	living with her	49	282490	20-24	1237	14	92	13	13	somali	8		no	20	age 18 or older	00000000000000000000000000000000000BPPPPPPPP000000BPPPPPPPP00000000	0	1268	Birth	73	14	73	58	7	64	6	9	1	2	single birth	8
20-24	rural	no education	male	32	poorest	tube well or borehole	pit latrine without slab/open pit	60	female	respondent's home	43		joint decision	immediately	big problem	no	no	no	living with her	28	262621	25-29	1237	13	88	15	15	benishangul			yes	25	age 18 or older	000000000000000BPPPPPPPP0000000000000000000000000000000000BPPPPPPPP0	1217	1289	Birth	72	13	72	37	35	71	34	9	1	4	single birth	5
20-24	rural	no education	female	25	poorest	rainwater	no facility/bush/field	30	male	respondent's home	34		mainly husband, partner	immediately	big problem	no	no	no	staying elsewhere	51	78850	25-29	1237	12	4	4	4	afar			yes	25	age 18 or older	000000000000BPPPPPPPP000000000000000000BPPPPPPPP000000000000000000000	1232	1266	Birth	71	12	71	60	0	0	25	9	2	3	single birth	6
20-24	rural	primary	male	30	poorer	river/dam/lake/ponds/stream/canal/irrigation channel	pit latrine without slab/open pit	20	male	respondent's home					big problem	no	no	no	living with her	38	290046	20-24	1237	12	138	13	13	somali	2		no	20	age 18 or older	PP000000000000000000000000BPPPPPPPP0000000000000000000000000000000000	0	1279	Birth	71	12	71	47	0	0		9	1	1	single birth	7
20-24	urban	secondary	female	59	richest	piped to yard/plot	flush to pit latrine	on premises	female	government health center	17			days: 1	not a big problem	no	no	no		15	152035	25-29	1237	14	171	12	12	somali	10		yes	28	age 18 or older	0BPPPPPPPP00000000BPPPPPPPP0000000000000000000000000000000000000000	0	1302	Birth	73	14	73	24	9	32	8	9	1	2	single birth	6
20-24	rural	no education	male	62	poorer	river/dam/lake/ponds/stream/canal/irrigation channel	no facility/bush/field	60	male	respondent's home	25		mainly respondent	days: 1	big problem	no	yes	no	living with her	40	164504	25-29	1237	13	596	4	4	afar			no	25	age 18 or older	00000TPP0000000000000000000BPPPPPPPP00000000000000000BPPPPPPPP000000	1221	1277	Birth	72	13	72	49	18	66	17	9	1	4	single birth	5
20-24	rural	primary	male	29	poorest	river/dam/lake/ponds/stream/canal/irrigation channel	no facility/bush/field	60	female	government hospital			joint decision	immediately	big problem	no	no	no	living with her	17	154743	20-24	1237	13	320	15	15	benishangul	2		yes	22	age 18 or older	0000BPPPPPPPP0000000000000000000000000000000000000000000000000000000	0	1300	Birth	72	13	72	26	0	0		9	1	1	single birth	4
20-24	rural	secondary	male	29	poorer	protected spring	other	30	male	government hospital		mainly husband, partner		immediately	big problem	no	no	no	living with her	51	47489	25-29	1237	15	459	20	20	gambela	12		yes	27	age 18 or older	333333333333333333333333300000000000BPPPPPPPP000000000000000000000	0	1266	Birth	74	15	74	60	0	0		9	1	1	single birth	6
20-24	rural	no education	male	34	poorest	unprotected well	pit latrine without slab/open pit	30	male	respondent's home			mainly respondent	immediately	big problem	no	no	no	living with her	51	340149	25-29	1237	15	22	13	13	somali			yes	27	age 18 or older	00BPPPPPPPP0000000000000000000000000BPPPPPPPP000000000000000000000	0	1266	Birth	74	15	74	60	0	0		9	2	1	single birth	6
20-24	rural	no education	female	28	poorer	tube well or borehole	flush to pit latrine	5	female	government health center	77			hours: 1	big problem	no	no	no		31	71243	25-29	1237	15	526	20	20	gambela			yes	28	age 18 or older	0000000000000000BPPPPPPPP00000000000000000000000000000000000000000	1209	1286	Birth	74	15	74	40	0	0	68	9	1	3	single birth	2
20-24	rural	primary	female	20	poorest	protected well	no facility/bush/field	60	male	respondent's home			joint decision	immediately	big problem	no	no	no	staying elsewhere	39	13539	20-24	1237	12	435	20	20	gambela	5		yes	20	age 18 or older	000000000000000000000000000BPPPPPPPP000000000000000000000000000000000	0	1278	Birth	71	12	71	48	0	0		9	1	1	single birth	6
20-24	urban	no education	male	31	richest	piped to neighbor	pit latrine with slab	on premises	female	respondent's home	8			immediately	not a big problem	no	no	no	living with her	44	337383	20-24	1237	12	520	12	12	somali			no	20	age 18 or older	PPPPPPPPP00000BPPPPPPPP000000000BPPPPPPPPBPPPPPPPP00000000000000BPPPP	0	1273	Birth	71	12	71	53	1	53	0	9	2	3	single birth	1
20-24	rural	no education	male	30	poorer	protected spring	pit latrine without slab/open pit	15	male	government hospital	26	mainly respondent		104	not a big problem	no	no	no	living with her	52	47489	25-29	1237	15	459	20	20	gambela			no	26	age 18 or older	3333333333333333333333333333333333330BPPPPPPPP000000000000000000BP	0	1265	Birth	74	15	74	61	19	79	18	9	1	2	single birth	5
20-24	rural	no education	male	25	poorer	river/dam/lake/ponds/stream/canal/irrigation channel	no facility/bush/field	35	male	respondent's home	22		other	immediately	big problem	no	no	no	living with her	53	156440	20-24	1237	15	186	13	13	somali			yes	22	age 18 or older	00000000000000000BPPPPPPPP000000000000BPPPPPPPP0000000000000BPPPPP	0	1264	Birth	74	15	74	62	14	75	13	9	2	2	single birth	4
20-24	rural	primary	male	33	middle	tube well or borehole	pit latrine without slab/open pit	10	male	respondent's home	80	mainly respondent		immediately	not a big problem	no	no	no	living with her	65	47489	25-29	1237	15	459	20	20	gambela	3		no	27	age 18 or older	33333333333333333333333333333333333333300000000030BPPPPPPPP0000000	1172	1252	Birth	74	15	74	74	0	0	71	9	1	2	single birth	4
20-24	rural	no education	female	24	poorest	public tap/standpipe	no facility/bush/field	60	female	other home	35		joint decision	102	not a big problem	no	no	no	staying elsewhere	42	157307	20-24	1237	14	192	4	4	afar			no	24	age 18 or older	0000000000000000000000000000BPPPPPPPP000000000000000000000000000BPP	0	1275	Birth	73	14	73	51	28	78	27	9	1	2	single birth	3
20-24	rural	no education	male	55	richer	protected spring	pit latrine without slab/open pit	30	male	private clinic	71	joint decision		immediately	big problem	no	yes	no	living with her	20	47489	25-29	1237	15	459	20	20	gambela			yes	29	age 18 or older	33333BPPPPPPPP03333333333TPPP0333333333333333333333333333333333333	1226	1297	Birth	74	15	74	29	0	40	11	9	1	3	single birth	1
20-24	rural	no education	female	21	poorest	unprotected spring	no facility/bush/field	120	male	respondent's home			joint decision	days: 1	big problem	no	no	no	staying elsewhere	40	170933	20-24	1237	13	547	4	4	afar			yes	21	age 18 or older	000000000BPPPPPPPP000000000BPPPPPPPP00000000000000000000000000000000	0	1277	Birth	72	13	72	49	0	0		9	2	1	single birth	5
20-24	rural	no education	male	45	poorest	protected well	pit latrine without slab/open pit	10	male	respondent's home	30			immediately	not a big problem	no	no	no	living with her	31	200517	25-29	1237	12	394	13	13	somali			no	28	age 18 or older	PPPP000000000000000BPPPPPPPP0000000000000000000000BPPPPPPPP0000000000	1222	1286	Birth	71	12	71	40	23	62	22	9	1	4	single birth	2
20-24	rural	primary	male	29	poorest	river/dam/lake/ponds/stream/canal/irrigation channel	no facility/bush/field	60	female	respondent's home	21			immediately	big problem	no	no	no	living with her	65	19354	25-29	1237	12	346	20	20	gambela	6		no	25	age 18 or older	PPP0000000000000000000000BPPPPPPPP0000000000000000000BPPPPPPPP0000000	1230	1252	Birth	71	12	71	74	0	0	13	9	2	3	single birth	4
20-24	rural	primary	male	21	poorest	tube well or borehole	pit latrine without slab/open pit	30	female	respondent's home	13	joint decision		112	big problem	no	no	no	living with her	40	154743	20-24	1237	13	320	15	15	benishangul	6		yes	20	age 18 or older	333333333333333000000000000BPPPPPPPP00000BPPPPPPPP00000BPPPPPPP0BPPP	0	1277	Birth	72	13	72	49	6	54	5	9	1	4	single birth	5
20-24	rural	primary	female	53	poorest	river/dam/lake/ponds/stream/canal/irrigation channel	no facility/bush/field	120	female	respondent's home	25		joint decision	days: 1	not a big problem	no	no	no	living with her	43	76858	20-24	1237	13	336	4	4	afar	2		yes	24	age 18 or older	000000BPPPPPPPP000000000000000BPPPPPPPP0000000000000000BPPPPPPPP0000	1219	1274	Birth	72	13	72	52	17	68	16	9	2	3	single birth	2
20-24	rural	no education	female	25	poorest	river/dam/lake/ponds/stream/canal/irrigation channel	no facility/bush/field	80	male	respondent's home			mainly husband, partner	days: 1	big problem	no	no	no	living with her	19	547845	20-24	1237	11	480	13	13	somali			yes	23	age 18 or older	00000000BPPPPPPPP00000000000000000000000000000000000000000000000000000	0	1298	Birth	70	11	70	28	0	0		9	1	1	single birth	2
20-24	rural	no education	male	22	poorest	river/dam/lake/ponds/stream/canal/irrigation channel	no facility/bush/field	90	female	respondent's home				immediately	big problem	no	no	no	living with her	39	547845	20-24	1237	11	480	13	13	somali			no	23	age 18 or older	PP00000000000000000000000000BPPPPPPPP000000000000000000000000000000000	0	1278	Birth	70	11	70	48	0	0		9	1	1	single birth	6
20-24	rural	no education	male	32	poorest	unprotected spring	no facility/bush/field	60	male	respondent's home	40		mainly respondent		big problem	no	no	no	living with her	15	126382	25-29	1237	14	130	4	4	afar			no	26	age 18 or older	0BPPPPPPPP00000000000000000000000000000000BPPPPPPPP000000000000BPPP	1222	1302	Birth	73	14	73	24	33	56	32	9	1	4	single birth	6
20-24	rural	no education	female	26	poorest	river/dam/lake/ponds/stream/canal/irrigation channel	no facility/bush/field	90	female	respondent's home	45		joint decision	immediately	not a big problem	no	no	no	living with her	23	547845	25-29	1237	11	480	13	13	somali			yes	26	age 18 or older	000000000000BPPPPPPPP000000000000000000000000000000000000BPPPPPPPP0000	1219	1294	Birth	70	11	70	32	37	68	36	9	1	5	single birth	10
20-24	rural	no education	female	25	poorest	river/dam/lake/ponds/stream/canal/irrigation channel	no facility/bush/field	80	male	respondent's home			other	immediately	big problem	no	no	no	living with her	42	547845	25-29	1237	11	480	13	13	somali			no	25	age 18 or older	0000000000000000000000000000000BPPPPPPPP000000000000000000000000000000	0	1275	Birth	70	11	70	51	0	0		9	1	1	single birth	3
20-24	rural	no education	male	25	poorest	unprotected spring	no facility/bush/field	60	female	respondent's home	22		joint decision	immediately	big problem	no	no	no	staying elsewhere	20	102411	20-24	1237	14	172	4	4	afar			yes	21	age 18 or older	000000BPPPPPPPP00000000000000BPPPPPPPP00000000000000000000000000000	0	1297	Birth	73	14	73	29	15	43	14	9	1	2	single birth	1
20-24	rural	no education	female	20	poorest	public tap/standpipe	no facility/bush/field	10	male	respondent's home				immediately	not a big problem	no	no	no		19	359625	20-24	1237	12	367	13	13	somali			no	20	age 18 or older	PP00000BPPPPPPPP00000000000000000000000000000000000000000000000000000	0	1298	Birth	71	12	71	28	0	0		9	1	1	single birth	2
20-24	rural	no education	male	25	poorest	unprotected well	pit latrine without slab/open pit	60	male	government health center	39		joint decision	within first hour	not a big problem	no	no	no	living with her	20	311202	20-24	1237	13	116	13	13	somali			yes	23	age 18 or older	0000000BPPPPPPPP000000000000000000000000000000BPPPPPPPP000000000BPPP	1223	1297	Birth	72	13	72	29	31	59	30	9	1	4	single birth	1
20-24	rural	no education	female	20	poorest	protected well	no facility/bush/field	60	female	respondent's home			other	103	not a big problem	no	no	no	living with her	33	31765	20-24	1237	15	599	4	4	afar			no	20	age 18 or older	000000000000000000BPPPPPPPP000000000000000000000000000000000000000	0	1284	Birth	74	15	74	42	0	0		9	1	1	single birth	12
20-24	rural	no education	male	41	poorer	unprotected spring	pit latrine without slab/open pit	60	male	respondent's home	27		joint decision	hours: 1	big problem	no	no	no	living with her	33	305302	25-29	1237	12	208	13	13	somali			yes	26	age 18 or older	000000000000000000000BPPPPPPPP0000000000000000000BPPPPPPPP00000000000	1235	1284	Birth	71	12	71	42	20	61	19	9	1	4	single birth	12
20-24	rural	no education	male	32	poorest	river/dam/lake/ponds/stream/canal/irrigation channel	no facility/bush/field	60	female	respondent's home	16		mainly respondent	hours: 1	not a big problem	no	no	no	living with her	29	176585	20-24	1237	13	564	4	4	afar			yes	21	age 18 or older	0000000000000000BPPPPPPPP00000000BPPPPPPPP00000000000000000000BPPPPP	0	1288	Birth	72	13	72	38	9	46	8	9	1	3	single birth	4
20-24	rural	no education	male	60	poorest	public tap/standpipe	pit latrine without slab/open pit	30	female	respondent's home	93		joint decision	212	not a big problem	no	no	no	living with her	19	135795	25-29	1237	14	134	4	4	afar			yes	27	age 18 or older	00000BPPPPPPPP00000000000000000000000000000000000000000000000000000	1204	1298	Birth	73	14	73	28	0	0	85	9	1	3	single birth	2
20-24	rural	no education	male	40	poorest	unprotected well	no facility/bush/field	30	male	respondent's home	45		mainly husband, partner	immediately	big problem	no	no	no	living with her	40	136151	25-29	1237	13	323	13	13	somali			yes	28	age 18 or older	00000000000000000BPPPPPPPP0BPPPPPPPP00000000000000000000000000000000	1232	1277	Birth	72	13	72	49	0	0	36	9	2	2	single birth	5
20-24	rural	no education	female	70	poorest	river/dam/lake/ponds/stream/canal/irrigation channel	no facility/bush/field	30	female	respondent's home			joint decision	immediately	big problem	no	yes	no	staying elsewhere	55	46816	20-24	1237	14	585	4	4	afar			yes	20	age 18 or older	000000000000000BPPPPPPPP00000000000000000BPPPPPPPP0000TPP0000000000	0	1262	Birth	73	14	73	64	0	68	4	9	2	1	single birth	2
20-24	rural	no education	male	35	poorest	river/dam/lake/ponds/stream/canal/irrigation channel	no facility/bush/field	60	male	respondent's home	27		joint decision	103	not a big problem	no	no	no	living with her	38	192455	25-29	1237	13	484	4	4	afar			yes	27	age 18 or older	000000BPPPPPPPP0000000000BPPPPPPPP0000000000000000000BPPPPPPPP000000	1225	1279	Birth	72	13	72	47	20	66	19	9	2	5	single birth	7
20-24	rural	no education	male	35	poorest	river/dam/lake/ponds/stream/canal/irrigation channel	no facility/bush/field	60	male	respondent's home	18		joint decision	103	not a big problem	no	no	no	living with her	19	192455	25-29	1237	13	484	4	4	afar			yes	27	age 18 or older	000000BPPPPPPPP0000000000BPPPPPPPP0000000000000000000BPPPPPPPP000000	1225	1298	Birth	72	13	72	28	11	38	10	9	1	6	single birth	2
20-24	urban	no education	male	32	middle	river/dam/lake/ponds/stream/canal/irrigation channel	no facility/bush/field	60	female	respondent's home	14			immediately	big problem	no	no	no	living with her	39	415363	25-29	1237	12	556	12	12	somali			yes	27	age 18 or older	PPPPPPP00000000000000000000BPPPPPPPP00000BPPPPPPPP0000000000000000BPP	1225	1278	Birth	71	12	71	48	6	53	5	9	1	6	single birth	6
20-24	rural	no education	male	37	poorest	river/dam/lake/ponds/stream/canal/irrigation channel	no facility/bush/field	60	male	respondent's home			joint decision	hours: 1	big problem	no	no	no	staying elsewhere	64	119701	25-29	1237	12	75	4	4	afar			yes	28	age 18 or older	000000000000000000000000000000BPPPPPPPP0000000000000BPPPPPPPP00000000	0	1253	Birth	71	12	71	73	0	0		9	2	1	single birth	5
20-24	rural	primary	female	49	poorest	unprotected spring	no facility/bush/field	120	female	respondent's home			joint decision	104	not a big problem	no	no	no	living with her	32	192455	20-24	1237	13	484	4	4	afar	no years completed at level v106		yes	20	age 18 or older	0000000000000000000BPPPPPPPP0000000000000000000000000000000000000000	0	1285	Birth	72	13	72	41	0	0		9	1	1	single birth	1
20-24	rural	no education	male	67	poorest	river/dam/lake/ponds/stream/canal/irrigation channel	no facility/bush/field	30	male	government health center	32			immediately	big problem	no	no	no		23	94466	20-24	1237	13	135	4	4	afar			yes	20	age 18 or older	0000000000BPPPPPPPP00000000000000000000000BPPPPPPPP00000000000000000	0	1294	Birth	72	13	72	32	24	55	23	9	1	2	single birth	10
20-24	urban	primary	male	40	richer	piped to neighbor	pit latrine with slab	on premises	male	respondent's home	12		joint decision	immediately	big problem	no	no	no	living with her	37	415363	25-29	1237	12	556	12	12	somali	3		yes	29	age 18 or older	000000BPPPPPPPP0000000000BPPPPPPPP000BPPPPPPPP00000000000000000000000	1229	1280	Birth	71	12	71	46	4	49	3	9	2	4	single birth	8
20-24	rural	no education	female	21	poorest	river/dam/lake/ponds/stream/canal/irrigation channel	no facility/bush/field	120	female	respondent's home	30		other	104	not a big problem	no	no	no	staying elsewhere	21	192455	20-24	1237	13	484	4	4	afar			yes	21	age 18 or older	00000000BPPPPPPPP0000000000000000000000BPPPPPPPP00000000000000000000	0	1296	Birth	72	13	72	30	23	52	22	9	1	2	single birth	12
20-24	rural	primary	male	23	poorest	river/dam/lake/ponds/stream/canal/irrigation channel	no facility/bush/field	30	male	respondent's home		joint decision		204	not a big problem	no	no	no	living with her	65	192455	20-24	1237	13	484	4	4	afar	6		no	20	age 18 or older	3333333333333333333333333333333333333333300000000000BPPPPPPPP0000000	0	1252	Birth	72	13	72	74	0	0		9	1	1	single birth	4
20-24	rural	no education	male	32	middle	tube well or borehole	flush to pit latrine	60	female	respondent's home			joint decision	immediately	big problem	no	no	no	living with her	16	71243	25-29	1237	15	526	20	20	gambela			yes	27	age 18 or older	0BPPPPPPPP00000000000000000000333333333333333333333333333333333333	0	1301	Birth	74	15	74	25	0	0		9	1	1	single birth	5
20-24	urban	no education	male	56	richer	cart with small tank	pit latrine with slab	on premises	male	government hospital	11		joint decision	103	not a big problem	no	no	no	living with her	38	93295	20-24	1237	13	358	12	12	somali			yes	22	age 18 or older	000000000000BPPPPPPPP0000BPPPPPPPP00BPPPPPPPP00000000000000000000000	0	1279	Birth	72	13	72	47	3	49	2	9	2	2	single birth	7
20-24	rural	no education	female	20	poorest	protected well	no facility/bush/field	240	male	other home			joint decision	days: 1	big problem	no	no	no	living with her	24	66556	20-24	1237	15	488	4	4	afar			yes	20	age 18 or older	000000000BPPPPPPPP000000000000000000000000000000000000000000000000	0	1293	Birth	74	15	74	33	0	0		9	1	1	single birth	9
20-24	urban	secondary	female	23	richest	piped to neighbor	pit latrine with slab	on premises	male	respondent's home	64			immediately	not a big problem	no	no	no	staying elsewhere	55	152035	20-24	1237	15	171	12	12	somali	10		yes	23	age 18 or older	PPP000BPPPPPPPP0000000000000000000000000BPPPPPPPP00000000000000000	1197	1262	Birth	74	15	74	64	0	0	56	9	2	2	single birth	2
20-24	rural	no education	male	35	poorest	public tap/standpipe	no facility/bush/field	60	female	respondent's home	20		joint decision	hours: 1	not a big problem	no	yes	no	living with her	37	66556	25-29	1237	15	488	4	4	afar			yes	25	age 18 or older	00TP0000000000TP000000BPPPPPPPP000000000000BPPPPPPPP00000000000000	0	1280	Birth	74	15	74	46	13	58	12	9	1	2	single birth	8
20-24	rural	primary	female	27	middle	tube well or borehole	pit latrine without slab/open pit	40	female	government health post	33			immediately	not a big problem	no	yes	no	living with her	71	167386	25-29	1237	15	407	15	15	benishangul	4		no	27	age 18 or older	PPPPP00000333TPP0033333333333333333333333333300000000000BPPPPPPPP0	1213	1246	Birth	74	15	74	80	0	0	24	9	1	2	single birth	10
20-24	rural	no education	male	30	poorest	unprotected well	no facility/bush/field	60	male	respondent's home	23		joint decision		big problem	no	no	no	living with her	53	461695	25-29	1237	12	2	13	13	somali			no	29	age 18 or older	00BPPPPPPPP000000000000000000000000000000BPPPPPPPP00000000000000BPPPP	1203	1264	Birth	71	12	71	62	15	76	14	9	2	5	single birth	4
20-24	rural	primary	female	28	poorest	river/dam/lake/ponds/stream/canal/irrigation channel	no facility/bush/field	30	male	respondent's home	39		joint decision	205	big problem	no	no	no	staying elsewhere	13	415601	25-29	1237	11	7	13	13	somali	1		yes	28	age 18 or older	00BPPPPPPPP000000000000000000000000000000BPPPPPPPP00000000000000000000	1212	1304	Birth	70	11	70	22	31	52	30	9	1	5	single birth	8
20-24	rural	no education	male	22	poorest	unprotected well	no facility/bush/field	120	male	respondent's home	27		joint decision	days: 1	big problem	no	no	no	living with her	32	278404	20-24	1237	12	540	13	13	somali			yes	23	age 18 or older	00000000000000000000BPPPPPPPP0000000000000000000BPPPPPPPP000000000000	0	1285	Birth	71	12	71	41	20	60	19	9	1	2	single birth	1
20-24	rural	no education	male	28	poorest	river/dam/lake/ponds/stream/canal/irrigation channel	no facility/bush/field	120	male	respondent's home	33			202	big problem	no	no	no	living with her	50	288589	25-29	1237	12	278	13	13	somali			no	29	age 18 or older	PPPPP00000000000000000000BPPPPPPPP0000BPPPPPPPP0000000000000000000000	1233	1267	Birth	71	12	71	59	0	0	25	9	2	3	single birth	7
20-24	rural	no education	female	25	poorest	rainwater	no facility/bush/field	30	male	respondent's home	26		mainly husband, partner	immediately	big problem	no	no	no	staying elsewhere	24	78850	25-29	1237	12	4	4	4	afar			yes	25	age 18 or older	000000000000BPPPPPPPP000000000000000000BPPPPPPPP000000000000000000000	1232	1293	Birth	71	12	71	33	19	51	18	9	1	4	single birth	9
20-24	rural	no education	female	29	poorest	public tap/standpipe	no facility/bush/field	120	female	respondent's home	10			120	big problem	no	no	no	living with her	68	193953	25-29	1237	14	362	4	4	afar			no	29	age 18 or older	PPPPPPPPP0000000000000000BPPPPPPPP00000000000000000000BPPPPPPPP0BPP	0	1249	Birth	73	14	73	77	2	78	1	9	2	2	single birth	1
20-24	rural	no education	male	27	poorest	public tap/standpipe	flush to pit latrine	60	female	respondent's home	19		joint decision	days: 1	big problem	no	yes	no	living with her	65	66556	25-29	1237	15	488	4	4	afar			yes	27	age 18 or older	0000000BPPPPPPPP0000000000000000000000000000000000BPPPPPPPP0000000	1232	1252	Birth	74	15	74	74	0	0	11	9	2	5	single birth	4
20-24	rural	no education	female	26	poorer	tube well or borehole	pit latrine without slab/open pit	30	male	other home	23	mainly respondent		105	big problem	no	no	no	living with her	58	135742	25-29	1237	15	563	15	15	benishangul			yes	26	age 18 or older	33333330BPPPPPPPP00000000000000000000000000BPPPPPPPP00000000000000	1235	1259	Birth	74	15	74	67	0	0	15	9	2	3	single birth	11
20-24	rural	no education	male	35	poorest	unprotected well	no facility/bush/field	360	male	respondent's home	20		mainly respondent	203	big problem	no	no	no	living with her	43	66556	20-24	1237	15	488	4	4	afar			yes	24	age 18 or older	0BPPPPPPPP000BPPPPPP00000000BPPPPPPPP00000000000BPPPPPPPP000000000	1226	1274	Birth	74	15	74	52	12	63	11	9	3	4	single birth	2
20-24	rural	no education	male	20	poorest	river/dam/lake/ponds/stream/canal/irrigation channel	pit latrine without slab/open pit	15	female	respondent's home	18		joint decision	days: 1	not a big problem	no	no	no	living with her	61	92881	25-29	1237	13	621	15	15	benishangul			yes	25	age 18 or older	0000000000000000000000000BPPPPPPPP00000BPPPPPPPPBPPPPPPPP0000000000B	1227	1256	Birth	72	13	72	70	11	80	10	9	3	3	single birth	8
20-24	rural	no education	male	25	poorer	unprotected well	pit latrine with slab	45	female	respondent's home			mainly respondent	immediately	not a big problem	no	no	no	living with her	13	470045	20-24	1237	11	641	13	13	somali			no	20	age 18 or older	00BPPPPPPPP00000000000000000000000000000000000000000000000000000000000	0	1304	Birth	70	11	70	22	0	0		9	1	1	single birth	8
20-24	rural	no education	male	31	poorest	protected well	pit latrine with slab	60	female	private hospital	18		joint decision	immediately	big problem	no	no	no	living with her	60	352357	25-29	1237	14	378	13	13	somali			yes	25	age 18 or older	0000BPPPPPPPP00000000000000000BPPPPPPPP0000000BPPPPPPPP0000000000BP	1220	1257	Birth	73	14	73	69	11	79	10	9	3	4	single birth	9
20-24	rural	no education	female	20	poorest	protected well	no facility/bush/field	5	male	government health center			joint decision	immediately	big problem	no	no	no	living with her	19	116913	20-24	1237	13	497	13	13	somali			yes	20	age 18 or older	000000BPPPPPPPP00000000000000000000000000000000000000000000000000000	0	1298	Birth	72	13	72	28	0	0		9	1	1	single birth	2
20-24	rural	no education	male	31	poorer	public tap/standpipe	no facility/bush/field	30	male	respondent's home	30		joint decision		big problem	no	no	no	living with her	19	136932	20-24	1237	14	511	4	4	afar			no	22	age 18 or older	00000BPPPPPP00000000000000000000000BPPPPPPPP00000000000000000000000	0	1298	Birth	73	14	73	26	24	49	23	7	1	2	single birth	2
20-24	rural	no education	male	42	poorer	tube well or borehole	no facility/bush/field	15	female	respondent's home	28		mainly respondent	hours: 1	big problem	no	no	no	living with her	35	157307	25-29	1237	13	192	4	4	afar			yes	27	age 18 or older	0000000000000000000000BPPPPPPPP00000000000000000000BPPPPPPPP00000000	1228	1282	Birth	72	13	72	44	21	64	20	9	1	4	single birth	10
20-24	rural	no education	female	25	poorest	unprotected well	no facility/bush/field	50	female	respondent's home	29		mainly respondent	days: 1	big problem	no	no	no	staying elsewhere	20	470045	25-29	1237	11	641	13	13	somali			yes	25	age 18 or older	000000000BPPPPPPPP000000000000000000000BPPPPPPPP0000000000000000000000	1228	1297	Birth	70	11	70	29	22	50	21	9	1	3	single birth	1
20-24	rural	higher	female	25	poorer	protected well	pit latrine with slab	120	female	respondent's home			mainly respondent	immediately	big problem	no	no	no	staying elsewhere	68	129214	25-29	1237	14	490	13	13	somali	3		yes	25	age 18 or older	00000000000000BPPPPPPPP0000000000000000000000000000000BPPPPPPPP0000	0	1249	Birth	73	14	73	77	0	0		9	2	1	single birth	1
20-24	rural	no education	female	39	poorest	protected well	no facility/bush/field	90	female	respondent's home			mainly respondent	immediately	big problem	no	no	no	staying elsewhere	54	129214	20-24	1237	14	490	13	13	somali			yes	22	age 18 or older	000000BPPPPPPPP0000000000BPPPPPPPP000000BPPPPPPPP000000000000000000	0	1263	Birth	73	14	73	63	0	0		9	3	1	single birth	3
20-24	rural	no education	female	27	poorest	unprotected spring	no facility/bush/field	20	male	respondent's home	22			103	not a big problem	no	yes	no		64	176585	25-29	1237	13	564	4	4	afar			no	27	age 18 or older	0TP000000000000000000000000000BPPPPPPPP000000000000BPPPPPPPP00000000	1230	1253	Birth	72	13	72	73	0	0	14	9	2	5	single birth	5
20-24	rural	no education	male	50	poorest	public tap/standpipe	no facility/bush/field	30	male	respondent's home	12		mainly respondent	immediately	big problem	no	no	no	living with her	44	88137	25-29	1237	15	241	4	4	afar			no	29	age 18 or older	00000000000000000000000000000BPPPPPPPP0000BPPPPPPPP000000000000000	1230	1273	Birth	74	15	74	53	5	57	4	9	1	5	2nd of multiple	1
20-24	rural	no education	male	39	middle	unprotected well	pit latrine without slab/open pit	30	male	respondent's home	18			days: 1	not a big problem	no	no	no	living with her	35	129214	25-29	1237	14	490	13	13	somali			no	28	age 18 or older	PPPPPPPP0000000000000BPPPPPPPP0000000000BPPPPPPPP00000000000000000B	1221	1282	Birth	73	14	73	44	11	54	10	9	1	4	single birth	10
20-24	urban	secondary	female	52	richer	tube well or borehole	no facility/bush/field	20	female	ngo: health facility	41		mainly respondent	immediately	not a big problem	no	no	no	staying elsewhere	62	36820	20-24	1237	13	284	19	19	gambela	no years completed at level v106		yes	22	age 18 or older	0000000000000000BPPPPPPP0000000000000000000000000BPPPPPPPP0000000000	1214	1255	Birth	72	13	72	71	0	0	32	9	2	2	single birth	7
20-24	rural	no education	male	36	poorest	tanker truck	pit latrine without slab/open pit	5	female	respondent's home	39		joint decision	immediately	big problem	no	no	no	living with her	21	220223	25-29	1237	12	561	13	13	somali			yes	28	age 18 or older	000000000BPPPPPPPP000000000000000000000000000000BPPPPPPPP000000000000	1218	1296	Birth	71	12	71	30	31	60	30	9	1	3	single birth	12
20-24	rural	primary	female	40	poorest	tube well or borehole	no facility/bush/field	30	female	respondent's home			mainly respondent	immediately	big problem	no	no	no	living with her	30	154493	20-24	1237	12	184	15	15	benishangul	3		yes	22	age 18 or older	000000000000000000BPPPPPPPP000000000000000000000000000000000000000000	0	1287	Birth	71	12	71	39	0	0		9	1	1	single birth	3
20-24	urban	no education	male	30	richest	tanker truck	pit latrine without slab/open pit	on premises	female	government hospital			joint decision	immediately	not a big problem	no	no	no	living with her	29	186142	25-29	1237	13	458	12	12	somali			no	25	age 18 or older	00000BPPPPPPPP00BPPPPPPPP0000000000000000000000000000000000000000000	0	1288	Birth	72	13	72	38	0	0		9	2	1	single birth	4
20-24	rural	no education	male	42	poorest	unprotected spring	no facility/bush/field	40	male	respondent's home	37		joint decision	103	not a big problem	no	no	no	living with her	49	35753	25-29	1237	12	276	4	4	afar			yes	28	age 18 or older	0000000000000000000BPPPPPPPP000000000BPPPPPPPP00000000000000000000000	1230	1268	Birth	71	12	71	58	0	0	29	9	2	3	single birth	8
20-24	urban	no education	male	39	richer	piped to neighbor	no facility/bush/field	on premises	female	respondent's home	19			immediately	big problem	no	no	no	living with her	56	288518	25-29	1237	12	491	12	12	somali			no	25	age 18 or older	PPPPPPPP0000000000000000BPPPPPPPP00000000000BPPPPPPPP00000000000BPPPP	1215	1261	Birth	71	12	71	65	12	76	11	9	2	3	single birth	1
20-24	rural	no education	female	25	poorest	unprotected well	no facility/bush/field	240	male	respondent's home	25		joint decision	immediately	big problem	no	no	no	staying elsewhere	54	212444	25-29	1237	14	127	4	4	afar			no	25	age 18 or older	00000000000000000000000000000BPPPPPPPP00BPPPPPPPP00000000000000000B	1225	1263	Birth	73	14	73	63	18	80	17	9	2	3	single birth	3
20-24	rural	no education	male	25	poorest	unprotected spring	pit latrine without slab/open pit	10	male	respondent's home	36		joint decision	immediately	big problem	no	no	no	living with her	14	92881	25-29	1237	13	621	15	15	benishangul			yes	25	age 18 or older	0BPPPPPPPP000000000000000000000000000BPPPPPPPP0000BPPPPPPPP000000000	1209	1303	Birth	72	13	72	23	28	50	27	9	1	4	single birth	7
20-24	urban	secondary	male	35	richest	river/dam/lake/ponds/stream/canal/irrigation channel	no facility/bush/field	120	male	respondent's home		joint decision		immediately	not a big problem	no	no	no	living with her	44	52120	20-24	1237	14	114	19	19	gambela	9		yes	20	age 18 or older	111111100000000000000000000000BPPPPPPPP0000000000000000000000000000	0	1273	Birth	73	14	73	53	0	0		9	1	1	single birth	1
20-24	rural	primary	male	30	poorest	public tap/standpipe	no facility/bush/field	60	male	respondent's home			joint decision	112	big problem	no	no	no	living with her	66	53396	25-29	1237	15	191	4	4	afar	1		no	25	age 18 or older	00000000000000000000000000000000BPPPPPPPP0000000000BPPPPPPPP000000	0	1251	Birth	74	15	74	75	0	0		9	2	1	single birth	3
20-24	urban	secondary	male	32	poorer	tube well or borehole	no facility/bush/field	15	male	government health center	51		joint decision	immediately	big problem	no	no	yes	living with her	32	101962	25-29	1237	12	567	19	19	gambela	10		yes	26	age 18 or older	00000000000000000000BPPPPPPPP0000000000000000000000000000000000000000	1233	1285	Birth	71	12	71	41	0	0	43	9	1	3	single birth	1
20-24	rural	no education	male	28	poorest	unprotected well	no facility/bush/field	120	male	respondent's home	14				big problem	no	no	no	living with her	66	62250	20-24	1237	15	344	4	4	afar			no	22	age 18 or older	PPPPP000BPPPPPPPP000000000000000000000BPPPPPPPP0000BPPPPPPPP00000B	1214	1251	Birth	74	15	74	75	6	80	5	9	3	3	single birth	3
20-24	urban	no education	male	30	poorest	protected well	no facility/bush/field	120	female	respondent's home	30			immediately	big problem	no	yes	no	living with her	68	415363	25-29	1237	12	556	12	12	somali			no	28	age 18 or older	PPPPPPPPP0000000000000000000000000000000BPPPPPPPP0000000BPPPPPPPTPP00	1218	1249	Birth	71	12	71	76	0	76	0	8	2	3	single birth	1
20-24	rural	primary	male	28	middle	tube well or borehole	pit latrine without slab/open pit	30	male	other home	31			hours: 1	big problem	no	no	no	living with her	41	151296	20-24	1237	15	285	15	15	benishangul	6		no	21	age 18 or older	PPPPPPP0003333333333333300BPPPPPPPP0000000003333333333300BPPPPPPPP	0	1276	Birth	74	15	74	50	23	72	22	9	1	2	single birth	4
20-24	rural	no education	male	38	poorer	piped to neighbor	pit latrine with slab	on premises	male	respondent's home			joint decision	immediately	big problem	no	no	no	living with her	66	31765	25-29	1237	15	599	4	4	afar			yes	25	age 18 or older	00000BPPPPPPPP00000000000000000000000BPPPPPPPP00000BPPPPPPPP000000	0	1251	Birth	74	15	74	75	0	0		9	3	1	single birth	3
20-24	rural	no education	male	30	poorest	unprotected well	no facility/bush/field	60	male	respondent's home	36		joint decision	202	not a big problem	no	no	no	living with her	53	389571	25-29	1237	14	521	13	13	somali			yes	26	age 18 or older	000000BPPPPPPPP000000000000000000000000BPPPPPPPP0000000000000000000	1228	1264	Birth	73	14	73	62	0	0	27	9	2	4	single birth	4
20-24	rural	secondary	female	28	middle	public tap/standpipe	no facility/bush/field	5	male	respondent's home	21		joint decision	immediately	big problem	no	no	no	living with her	13	9276	20-24	1237	12	69	20	20	gambela	9		yes	24	age 18 or older	0BPPPPPPPP000000000000BPPPPPPPP0000000000000000000000BPPPPPPPP0000000	0	1304	Birth	71	12	71	22	13	34	12	9	1	3	single birth	8
20-24	rural	no education	female	27	poorest	unprotected well	pit latrine without slab/open pit	120	male	respondent's home	30		joint decision	immediately	big problem	no	no	no	living with her	56	194855	25-29	1237	12	82	13	13	somali			yes	27	age 18 or older	0BPPPPPPPP0000000000BPPPPPPPP000000000000000BPPPPPPP00000000000000000	1231	1261	Birth	71	12	71	64	0	0	22	8	3	4	single birth	1
20-24	rural	primary	female	25	poorest	tube well or borehole	no facility/bush/field	5	male	other home	29			202	big problem	no	no	no		60	42998	25-29	1237	13	448	20	20	gambela	4		yes	25	age 18 or older	000000BPPPPPPPP00000000000000000000000000000000BPPPPPPP0000000000000	1228	1257	Birth	72	13	72	68	0	0	21	8	3	3	single birth	9
20-24	rural	no education	male	30	poorest	tube well or borehole	no facility/bush/field	5	male	respondent's home	43		joint decision	immediately	big problem	no	no	no	living with her	21	97632	25-29	1237	12	36	15	15	benishangul			yes	29	age 18 or older	000000000BPPPPPPPP00000000000000000000000000000000000BPPPPPPPP0000000	1188	1296	Birth	71	12	71	30	36	65	35	9	1	5	single birth	12
20-24	rural	no education	female	26	poorest	unprotected well	no facility/bush/field	120	female	respondent's home	13		joint decision	immediately	big problem	no	no	no	staying elsewhere	64	162084	25-29	1237	14	629	13	13	somali			yes	26	age 18 or older	00000000BPPPPPPPP0000000000000000000BPPPPPPPP00000BPPPPPPPP00000BPP	1217	1253	Birth	73	14	73	73	6	78	5	9	3	3	single birth	5
20-24	urban	secondary	male	25	richest	piped to yard/plot	pit latrine without slab/open pit	on premises	male	respondent's home	22	mainly husband, partner		immediately	not a big problem	no	no	no	living with her	18	131928	20-24	1237	14	193	14	14	benishangul	10		yes	22	age 18 or older	3330BPPPPPPPP03333333333300BPPPPPPPPNNNN000333333333333000000000000	0	1299	Birth	73	14	73	27	15	41	14	9	1	2	single birth	3
20-24	rural	primary	female	24	poorest	public tap/standpipe	pit latrine without slab/open pit	60	female	respondent's home	35	joint decision		109	not a big problem	no	no	no	living with her	66	193953	20-24	1237	14	362	4	4	afar	1		no	24	age 18 or older	3333333333333333300000000BPPPPPPPP0000BPPPPPPPP00000BPPPPPPPP000000	1216	1251	Birth	73	14	73	75	0	0	26	9	3	3	single birth	3
20-24	rural	no education	male	29	richest	protected spring	pit latrine without slab/open pit	60	male	respondent's home	39		joint decision	202	not a big problem	no	no	no	living with her	62	47489	25-29	1237	15	459	20	20	gambela			yes	27	age 18 or older	000000BPPPPPPPP00000000000000000000000000000000BPPPPPPPP0000000000	1215	1255	Birth	74	15	74	71	0	0	31	9	2	4	single birth	7
20-24	rural	primary	female	56	poorest	rainwater	no facility/bush/field	15	male	other home			mainly respondent		big problem	no	no	no	staying elsewhere	27	50075	25-29	1237	11	233	20	20	gambela	7		no	25	age 18 or older	0000000000000000BPPPPPPPP000000000000000000000000000000000000000000000	0	1290	Birth	70	11	70	36	0	0		9	1	1	single birth	6
20-24	rural	primary	male	39	poorest	tube well or borehole	no facility/bush/field	15	male	respondent's home	50		joint decision	102	big problem	no	no	no	living with her	53	9807	20-24	1237	12	536	20	20	gambela	6		no	22	age 18 or older	00000000000000000000000000000000000000000BPPPPPPPP0000000000000000000	1213	1264	Birth	71	12	71	62	0	0	42	9	1	3	single birth	4
20-24	rural	primary	male	28	poorest	river/dam/lake/ponds/stream/canal/irrigation channel	no facility/bush/field	140	female	respondent's home	20		joint decision	hours: 1	big problem	no	no	no	living with her	16	333797	20-24	1237	12	96	13	13	somali	2		yes	20	age 18 or older	0000BPPPPPPPP00000000000BPPPPPPPP00000000000000000BPPPPPPPP0000000000	0	1301	Birth	71	12	71	25	12	36	11	9	1	3	single birth	5
20-24	rural	no education	male	25	poorest	river/dam/lake/ponds/stream/canal/irrigation channel	no facility/bush/field	5	female	respondent's home	13			202	big problem	no	no	no	living with her	24	290046	20-24	1237	12	138	13	13	somali			no	23	age 18 or older	PPPPPPPP0000BPPPPPPPP00000BPPPPPPPP00000000BPPPPPPPP000000000000000BP	1213	1293	Birth	71	12	71	33	6	38	5	9	1	5	single birth	9
20-24	rural	no education	male	32	middle	river/dam/lake/ponds/stream/canal/irrigation channel	pit latrine without slab/open pit	10	female	respondent's home	40	joint decision		immediately	not a big problem	no	no	no	living with her	29	92881	20-24	1237	13	621	15	15	benishangul			yes	24	age 18 or older	3333333333333300BPPPPPPPP00000000000000000000000000000000BPPPPPPPP00	1210	1288	Birth	72	13	72	38	33	70	32	9	1	3	single birth	4
20-24	urban	higher	female	45	richest	piped to yard/plot	pit latrine without slab/open pit	on premises	female	government hospital		mainly respondent		immediately	not a big problem	no	no	no	living with her	20	126157	20-24	1237	16	499	3	3	afar	3		yes	22	age 18 or older	3000BPPPPPPPP0000000000000000000000000000000000000000000000000000	0	1297	Birth	75	16	75	29	0	0		9	1	1	single birth	1
20-24	rural	no education	male	32	poorest	unprotected well	no facility/bush/field	40	male	respondent's home	31		other	immediately	big problem	no	no	no	living with her	31	156440	20-24	1237	15	186	13	13	somali			yes	21	age 18 or older	0000000000000000BPPPPPPPP00000000000000000000000BPPPPPPPP000BPPPPP	1225	1286	Birth	74	15	74	40	24	63	23	9	1	4	single birth	2
20-24	rural	primary	male	28	middle	tube well or borehole	pit latrine without slab/open pit	130	female	respondent's home	34		joint decision	immediately	big problem	no	no	no	living with her	26	163610	20-24	1237	12	209	15	15	benishangul	3		yes	24	age 18 or older	00000000000000BPPPPPPPP0000000000000000000000000BPPPPPPPP000000000000	1216	1291	Birth	71	12	71	35	26	60	25	9	1	3	single birth	7
[truncated: 3,016 more rows]
[truncated: 34 more columns]
